# Supplementary material for: The personality trait of behavioral inhibition modulates perceptions of moral character and performance during the trust game: behavioral results and computational modeling
Source: PeerJ. 2016 Feb 8;4:e1631. doi: 10.7717/peerj.1631 (PMC4800786; doi:10.7717/peerj.1631)
Supplement: Supplemental Information 1 — Text files containing data from each participant in the trust game. A separate line for each trial in the game indicates the type of partner (good, neutral or bad) for that trial, the face corresponding to the partner, whether the participant shared, and if so, whether the partner also shared. [file peerj-04-1631-s001.zip]

Archive with 115 entries (114 files):
- raw data files/
- raw data files/KS1_F13_001.txt
- raw data files/KS1_F13_002.txt
- raw data files/KS1_F13_003.txt
- raw data files/KS1_F13_004.txt
- raw data files/KS1_F13_005.txt
- raw data files/KS1_F13_006.txt
- raw data files/KS1_F13_007.txt
- raw data files/KS1_F13_008.txt
- raw data files/KS1_F13_009.txt
- raw data files/KS1_F13_010.txt
- raw data files/KS1_F13_011.txt
- raw data files/KS1_F13_012.txt
- raw data files/KS1_F13_013.txt
- raw data files/KS1_F13_014.txt
- raw data files/KS1_F13_015.txt
- raw data files/KS1_F13_016.txt
- raw data files/KS1_F13_017.txt
- raw data files/KS1_F13_018.txt
- raw data files/KS1_F13_019.txt
- raw data files/KS1_F13_020.txt
- raw data files/KS1_F13_021.txt
- raw data files/KS1_F13_022.txt
- raw data files/KS1_F13_023.txt
- raw data files/KS1_F13_024.txt
- raw data files/KS1_F13_025.txt
- raw data files/KS1_F13_026.txt
- raw data files/KS1_F13_027.txt
- raw data files/KS1_F13_028.txt
- raw data files/KS1_F13_029.txt
- raw data files/KS1_F13_030.txt
- raw data files/KS1_F13_031.txt
- raw data files/KS1_F13_032.txt
- raw data files/KS1_F13_033.txt
- raw data files/KS1_F13_034.txt
- raw data files/KS1_F13_035.txt
- raw data files/KS1_F13_036.txt
- raw data files/KS1_F13_037.txt
- raw data files/KS1_F13_038.txt
- raw data files/KS1_F13_039.txt
- raw data files/KS1_F13_040.txt
- raw data files/KS1_F13_041.txt
- raw data files/KS1_F13_042.txt
- raw data files/KS1_F13_043.txt
- raw data files/KS1_F13_044.txt
- raw data files/KS1_F13_045.txt
- raw data files/KS1_F13_046.txt
- raw data files/KS1_F13_047.txt
- raw data files/KS1_F13_048.txt
- raw data files/KS1_F13_049.txt
- raw data files/KS1_F13_050.txt
- raw data files/KS1_F13_051.txt
- raw data files/KS1_F13_052.txt
- raw data files/KS1_F13_053.txt
- raw data files/KS1_F13_054.txt
- raw data files/KS1_F13_055.txt
- raw data files/KS1_F13_056.txt
- raw data files/KS1_F13_057.txt
- raw data files/KS1_F13_058.txt
- raw data files/KS1_F13_059.txt
- raw data files/KS1_F13_060.txt
- raw data files/KS1_F13_061.txt
- raw data files/KS1_F13_062.txt
- raw data files/KS1_F13_063.txt
- raw data files/KS1_F13_064.txt
- raw data files/KS1_F13_065.txt
- raw data files/KS1_F13_066.txt
- raw data files/KS1_F13_067.txt
- raw data files/KS1_F13_068.txt
- raw data files/KS1_F13_069.txt
- raw data files/KS1_F13_070.txt
- raw data files/KS1_F13_071.txt
- raw data files/KS1_F13_072.txt
- raw data files/KS1_F13_073.txt
- raw data files/KS1_F13_074.txt
- raw data files/KS1_F13_075.txt
- raw data files/KS1_F13_076.txt
- raw data files/KS1_F13_077.txt
- raw data files/KS1_F13_078.txt
- raw data files/KS1_F13_079.txt
- raw data files/KS1_F13_080.txt
- raw data files/KS1_F13_081.txt
- raw data files/KS1_F13_082.txt
- raw data files/KS1_F13_084.txt
- raw data files/KS1_S14_001.txt
- raw data files/KS1_S14_002.txt
- raw data files/KS1_S14_003.txt
- raw data files/KS1_S14_004.txt
- raw data files/KS1_S14_005.txt
- raw data files/KS1_S14_006.txt
- raw data files/KS1_S14_007.txt
- raw data files/KS1_S14_008.txt
- raw data files/KS1_S14_009.txt
- raw data files/KS1_S14_010.txt
- raw data files/KS1_S14_011.txt
- raw data files/KS1_S14_012.txt
- raw data files/KS1_S14_013.txt
- raw data files/KS1_S14_014.txt
- raw data files/KS1_S14_015.txt
- raw data files/KS1_S14_016.txt
- raw data files/KS1_S14_017.txt
- raw data files/KS1_S14_018.txt
- raw data files/KS1_S14_019.txt
- raw data files/KS1_S14_020.txt
- raw data files/KS1_S14_021.txt
- raw data files/KS1_S14_023.txt
- raw data files/KS1_S14_025.txt
- raw data files/KS1_S14_027.txt
- raw data files/KS1_S14_029.txt
- raw data files/KS1_S14_031.txt
- raw data files/KS1_S14_033.txt
- raw data files/KS1_S14_035.txt
- raw data files/KS1_S14_037.txt
- raw data files/KS1_S14_039.txt
- raw data files/KS1_S14_041.txt
