# Supplementary material for: The personality trait of behavioral inhibition modulates perceptions of moral character and performance during the trust game: behavioral results and computational modeling
Source: PeerJ. 2016 Feb 8;4:e1631. doi: 10.7717/peerj.1631 (PMC4800786; doi:10.7717/peerj.1631)
Supplement: Supplemental Information 1 — Text files containing data from each participant in the trust game. A separate line for each trial in the game indicates the type of partner (good, neutral or bad) for that trial, the face corresponding to the partner, whether the participant shared, and if so, whether the partner also shared. [file peerj-04-1631-s001.zip › raw data files/KS1_F13_001.txt]

KeepShare, v. 1
Subject ID: F13_001
Experimenter: BE

Good James Sweeney FaceB
Bad Alex Thompson FaceA
Neutral Christopher Zizzo FaceC

Initial trust ratings
Good 7
Bad 1
Neutral 4

1 Neutral,FaceC,Share,PartnerKeeps
2 Bad,FaceA,Keep,NA
3 Good,FaceB,Share,PartnerKeeps
4 Neutral,FaceC,Keep,NA
5 Good,FaceB,Share,PartnerShares
6 Bad,FaceA,Keep,NA
7 Good,FaceB,Share,PartnerShares
8 Neutral,FaceC,Share,PartnerShares
9 Bad,FaceA,Keep,NA
10 Bad,FaceA,Share,PartnerKeeps
11 Good,FaceB,Share,PartnerShares
12 Neutral,FaceC,Share,PartnerShares
13 Good,FaceB,Keep,NA
14 Bad,FaceA,Keep,NA
15 Neutral,FaceC,Share,PartnerKeeps
16 Bad,FaceA,Keep,NA
17 Neutral,FaceC,Share,PartnerShares
18 Good,FaceB,Share,PartnerKeeps
19 Good,FaceB,Share,PartnerKeeps
20 Neutral,FaceC,Share,PartnerShares
21 Bad,FaceA,Keep,NA
22 Bad,FaceA,Keep,NA
23 Neutral,FaceC,Share,PartnerShares
24 Good,FaceB,Share,PartnerShares
25 Neutral,FaceC,Share,PartnerShares
26 Good,FaceB,Share,PartnerKeeps
27 Bad,FaceA,Keep,NA
28 Bad,FaceA,Keep,NA
29 Neutral,FaceC,Share,PartnerKeeps
30 Good,FaceB,Share,PartnerShares
31 Good,FaceB,Share,PartnerKeeps
32 Neutral,FaceC,Share,PartnerKeeps
33 Bad,FaceA,Keep,NA
34 Bad,FaceA,Keep,NA
35 Neutral,FaceC,Share,PartnerShares
36 Good,FaceB,Share,PartnerKeeps
37 Neutral,FaceC,Share,PartnerKeeps
38 Bad,FaceA,Keep,NA
39 Good,FaceB,Share,PartnerKeeps
40 Neutral,FaceC,Share,PartnerKeeps
41 Bad,FaceA,Keep,NA
42 Good,FaceB,Share,PartnerKeeps
43 Neutral,FaceC,Share,PartnerKeeps
44 Bad,FaceA,Keep,NA
45 Good,FaceB,Share,PartnerShares
46 Bad,FaceA,Keep,NA
47 Neutral,FaceC,Share,PartnerKeeps
48 Good,FaceB,Share,PartnerKeeps
49 Bad,FaceA,Keep,NA
50 Good,FaceB,Share,PartnerKeeps
51 Neutral,FaceC,Share,PartnerKeeps
52 Bad,FaceA,Keep,NA
53 Neutral,FaceC,Share,PartnerKeeps
54 Good,FaceB,Share,PartnerKeeps
55 Bad,FaceA,Keep,NA
56 Good,FaceB,Share,PartnerKeeps
57 Neutral,FaceC,Share,PartnerKeeps
58 Bad,FaceA,Keep,NA
59 Good,FaceB,Share,PartnerShares
60 Neutral,FaceC,Share,PartnerKeeps
61 Neutral,FaceC,Share,PartnerKeeps
62 Bad,FaceA,Keep,NA
63 Good,FaceB,Share,PartnerShares
64 Bad,FaceA,Keep,NA
65 Good,FaceB,Share,PartnerShares
66 Neutral,FaceC,Share,PartnerShares
67 Neutral,FaceC,Share,PartnerShares
68 Bad,FaceA,Keep,NA
69 Good,FaceB,Share,PartnerKeeps
70 Good,FaceB,Share,PartnerShares
71 Bad,FaceA,Keep,NA
72 Neutral,FaceC,Share,PartnerShares

Post trust ratings
Good 7
Bad 1
Neutral 4

Post test questions
Bad Face: Bad name (correct)
Neutral Face: Neutral name (correct)
Good Face: Good name (correct)
Good face: Good bio (correct)
Neutral face: Neutral bio (correct)
Bad face: Bad bio (correct)
