# Supplementary material for: The personality trait of behavioral inhibition modulates perceptions of moral character and performance during the trust game: behavioral results and computational modeling
Source: PeerJ. 2016 Feb 8;4:e1631. doi: 10.7717/peerj.1631 (PMC4800786; doi:10.7717/peerj.1631)
Supplement: Supplemental Information 1 — Text files containing data from each participant in the trust game. A separate line for each trial in the game indicates the type of partner (good, neutral or bad) for that trial, the face corresponding to the partner, whether the participant shared, and if so, whether the partner also shared. [file peerj-04-1631-s001.zip › raw data files/KS1_F13_002.txt]

KeepShare, v. 1
Subject ID: F13_002
Experimenter: XXX

Good Alex Thompson FaceC
Bad Christopher Zizzo FaceB
Neutral James Sweeney FaceA

Initial trust ratings
Good 6
Bad 1
Neutral 4

1 Neutral,FaceA,Share,PartnerKeeps
2 Good,FaceC,Share,PartnerShares
3 Bad,FaceB,Keep,NA
4 Bad,FaceB,Keep,NA
5 Neutral,FaceA,Keep,NA
6 Good,FaceC,Share,PartnerShares
7 Neutral,FaceA,Keep,NA
8 Bad,FaceB,Keep,NA
9 Good,FaceC,Share,PartnerShares
10 Good,FaceC,Share,PartnerShares
11 Bad,FaceB,Keep,NA
12 Neutral,FaceA,Keep,NA
13 Neutral,FaceA,Keep,NA
14 Good,FaceC,Share,PartnerKeeps
15 Bad,FaceB,Keep,NA
16 Neutral,FaceA,Keep,NA
17 Good,FaceC,Keep,NA
18 Bad,FaceB,Keep,NA
19 Neutral,FaceA,Share,PartnerKeeps
20 Good,FaceC,Share,PartnerKeeps
21 Bad,FaceB,Keep,NA
22 Good,FaceC,Keep,NA
23 Neutral,FaceA,Keep,NA
24 Bad,FaceB,Keep,NA
25 Neutral,FaceA,Keep,NA
26 Bad,FaceB,Keep,NA
27 Good,FaceC,Keep,NA
28 Good,FaceC,Keep,NA
29 Bad,FaceB,Keep,NA
30 Neutral,FaceA,Keep,NA
31 Bad,FaceB,Keep,NA
32 Neutral,FaceA,Share,PartnerShares
33 Good,FaceC,Share,PartnerKeeps
34 Neutral,FaceA,Share,PartnerShares
35 Good,FaceC,Keep,NA
36 Bad,FaceB,Keep,NA
37 Bad,FaceB,Keep,NA
38 Good,FaceC,Keep,NA
39 Neutral,FaceA,Share,PartnerKeeps
40 Good,FaceC,Share,PartnerShares
41 Bad,FaceB,Keep,NA
42 Neutral,FaceA,Share,PartnerKeeps
43 Neutral,FaceA,Keep,NA
44 Good,FaceC,Keep,NA
45 Bad,FaceB,Keep,NA
46 Good,FaceC,Keep,NA
47 Bad,FaceB,Keep,NA
48 Neutral,FaceA,Keep,NA
49 Neutral,FaceA,Keep,NA
50 Bad,FaceB,Keep,NA
51 Good,FaceC,Keep,NA
52 Good,FaceC,Share,PartnerKeeps
53 Bad,FaceB,Keep,NA
54 Neutral,FaceA,Share,PartnerShares
55 Neutral,FaceA,Share,PartnerShares
56 Good,FaceC,Keep,NA
57 Bad,FaceB,Keep,NA
58 Neutral,FaceA,Share,PartnerShares
59 Bad,FaceB,Keep,NA
60 Good,FaceC,Share,PartnerKeeps
61 Bad,FaceB,Keep,NA
62 Neutral,FaceA,Keep,NA
63 Good,FaceC,Keep,NA
64 Neutral,FaceA,Share,PartnerKeeps
65 Good,FaceC,Keep,NA
66 Bad,FaceB,Keep,NA
67 Good,FaceC,Share,PartnerShares
68 Bad,FaceB,Keep,NA
69 Neutral,FaceA,Keep,NA
70 Good,FaceC,Share,PartnerShares
71 Bad,FaceB,Keep,NA
72 Neutral,FaceA,Share,PartnerKeeps

Post trust ratings
Good 4
Bad 1
Neutral 4

Post test questions
Bad Face: Bad name (correct)
Neutral Face: Neutral name (correct)
Good Face: Good name (correct)
Good face: Good bio (correct)
Neutral face: Neutral bio (correct)
Bad face: Bad bio (correct)
