# Supplementary material for: The personality trait of behavioral inhibition modulates perceptions of moral character and performance during the trust game: behavioral results and computational modeling
Source: PeerJ. 2016 Feb 8;4:e1631. doi: 10.7717/peerj.1631 (PMC4800786; doi:10.7717/peerj.1631)
Supplement: Supplemental Information 1 — Text files containing data from each participant in the trust game. A separate line for each trial in the game indicates the type of partner (good, neutral or bad) for that trial, the face corresponding to the partner, whether the participant shared, and if so, whether the partner also shared. [file peerj-04-1631-s001.zip › raw data files/KS1_F13_003.txt]

KeepShare, v. 1
Subject ID: F13_003
Experimenter: BE

Good Christopher Zizzo FaceC
Bad Alex Thompson FaceB
Neutral James Sweeney FaceA

Initial trust ratings
Good 7
Bad 3
Neutral 4

1 Neutral,FaceA,Keep,NA
2 Bad,FaceB,Keep,NA
3 Good,FaceC,Share,PartnerKeeps
4 Neutral,FaceA,Share,PartnerShares
5 Good,FaceC,Share,PartnerKeeps
6 Bad,FaceB,Keep,NA
7 Good,FaceC,Keep,NA
8 Bad,FaceB,Keep,NA
9 Neutral,FaceA,Share,PartnerShares
10 Bad,FaceB,Keep,NA
11 Neutral,FaceA,Share,PartnerShares
12 Good,FaceC,Share,PartnerKeeps
13 Neutral,FaceA,Share,PartnerKeeps
14 Bad,FaceB,Keep,NA
15 Good,FaceC,Keep,NA
16 Bad,FaceB,Keep,NA
17 Good,FaceC,Keep,NA
18 Neutral,FaceA,Share,PartnerKeeps
19 Bad,FaceB,Keep,NA
20 Neutral,FaceA,Share,PartnerShares
21 Good,FaceC,Share,PartnerShares
22 Good,FaceC,Share,PartnerKeeps
23 Bad,FaceB,Keep,NA
24 Neutral,FaceA,Share,PartnerShares
25 Good,FaceC,Share,PartnerKeeps
26 Neutral,FaceA,Share,PartnerShares
27 Bad,FaceB,Share,PartnerKeeps
28 Good,FaceC,Share,PartnerShares
29 Bad,FaceB,Keep,NA
30 Neutral,FaceA,Share,PartnerKeeps
31 Bad,FaceB,Keep,NA
32 Good,FaceC,Share,PartnerKeeps
33 Neutral,FaceA,Share,PartnerShares
34 Good,FaceC,Share,PartnerShares
35 Bad,FaceB,Keep,NA
36 Neutral,FaceA,Share,PartnerShares
37 Neutral,FaceA,Share,PartnerShares
38 Bad,FaceB,Keep,NA
39 Good,FaceC,Keep,NA
40 Bad,FaceB,Keep,NA
41 Good,FaceC,Keep,NA
42 Neutral,FaceA,Keep,NA
43 Bad,FaceB,Keep,NA
44 Neutral,FaceA,Keep,NA
45 Good,FaceC,Keep,NA
46 Neutral,FaceA,Keep,NA
47 Good,FaceC,Keep,NA
48 Bad,FaceB,Keep,NA
49 Bad,FaceB,Share,PartnerShares
50 Neutral,FaceA,Share,PartnerShares
51 Good,FaceC,Share,PartnerKeeps
52 Bad,FaceB,Keep,NA
53 Neutral,FaceA,Keep,NA
54 Good,FaceC,Share,PartnerKeeps
55 Neutral,FaceA,Keep,NA
56 Bad,FaceB,Keep,NA
57 Good,FaceC,Keep,NA
58 Neutral,FaceA,Share,PartnerKeeps
59 Bad,FaceB,Keep,NA
60 Good,FaceC,Keep,NA
61 Neutral,FaceA,Share,PartnerKeeps
62 Good,FaceC,Share,PartnerKeeps
63 Bad,FaceB,Keep,NA
64 Good,FaceC,Keep,NA
65 Neutral,FaceA,Keep,NA
66 Bad,FaceB,Keep,NA
67 Good,FaceC,Share,PartnerKeeps
68 Neutral,FaceA,Share,PartnerKeeps
69 Bad,FaceB,Keep,NA
70 Bad,FaceB,Keep,NA
71 Good,FaceC,Keep,NA
72 Neutral,FaceA,Share,PartnerKeeps

Post trust ratings
Good 3
Bad 1
Neutral 4

Post test questions
Bad Face: Bad name (correct)
Neutral Face: Neutral name (correct)
Good Face: Good name (correct)
Good face: Good bio (correct)
Neutral face: Neutral bio (correct)
Bad face: Bad bio (correct)
