# Supplementary material for: The personality trait of behavioral inhibition modulates perceptions of moral character and performance during the trust game: behavioral results and computational modeling
Source: PeerJ. 2016 Feb 8;4:e1631. doi: 10.7717/peerj.1631 (PMC4800786; doi:10.7717/peerj.1631)
Supplement: Supplemental Information 1 — Text files containing data from each participant in the trust game. A separate line for each trial in the game indicates the type of partner (good, neutral or bad) for that trial, the face corresponding to the partner, whether the participant shared, and if so, whether the partner also shared. [file peerj-04-1631-s001.zip › raw data files/KS1_F13_004.txt]

KeepShare, v. 1
Subject ID: F13_004
Experimenter: RS

Good James Sweeney FaceC
Bad Alex Thompson FaceA
Neutral Christopher Zizzo FaceB

Initial trust ratings
Good 7
Bad 7
Neutral 4

1 Good,FaceC,Share,PartnerShares
2 Neutral,FaceB,Share,PartnerShares
3 Bad,FaceA,Keep,NA
4 Bad,FaceA,Keep,NA
5 Neutral,FaceB,Keep,NA
6 Good,FaceC,Share,PartnerKeeps
7 Bad,FaceA,Keep,NA
8 Neutral,FaceB,Share,PartnerShares
9 Good,FaceC,Share,PartnerShares
10 Good,FaceC,Keep,NA
11 Bad,FaceA,Keep,NA
12 Neutral,FaceB,Keep,NA
13 Bad,FaceA,Keep,NA
14 Good,FaceC,Share,PartnerShares
15 Neutral,FaceB,Share,PartnerShares
16 Bad,FaceA,Share,PartnerKeeps
17 Good,FaceC,Share,PartnerShares
18 Neutral,FaceB,Keep,NA
19 Good,FaceC,Share,PartnerKeeps
20 Neutral,FaceB,Keep,NA
21 Bad,FaceA,Keep,NA
22 Bad,FaceA,Keep,NA
23 Good,FaceC,Keep,NA
24 Neutral,FaceB,Keep,NA
25 Neutral,FaceB,Keep,NA
26 Bad,FaceA,Keep,NA
27 Good,FaceC,Keep,NA
28 Bad,FaceA,Share,PartnerKeeps
29 Neutral,FaceB,Share,PartnerShares
30 Good,FaceC,Share,PartnerKeeps
31 Good,FaceC,Keep,NA
32 Bad,FaceA,Keep,NA
33 Neutral,FaceB,Keep,NA
34 Neutral,FaceB,Keep,NA
35 Good,FaceC,Share,PartnerKeeps
36 Bad,FaceA,Keep,NA
37 Bad,FaceA,Keep,NA
38 Neutral,FaceB,Keep,NA
39 Good,FaceC,Keep,NA
40 Neutral,FaceB,Keep,NA
41 Bad,FaceA,Keep,NA
42 Good,FaceC,Keep,NA
43 Good,FaceC,Keep,NA
44 Bad,FaceA,Keep,NA
45 Neutral,FaceB,Keep,NA
46 Neutral,FaceB,Keep,NA
47 Bad,FaceA,Keep,NA
48 Good,FaceC,Keep,NA
49 Neutral,FaceB,Keep,NA
50 Good,FaceC,Keep,NA
51 Bad,FaceA,Keep,NA
52 Good,FaceC,Share,PartnerKeeps
53 Neutral,FaceB,Keep,NA
54 Bad,FaceA,Keep,NA
55 Bad,FaceA,Keep,NA
56 Neutral,FaceB,Keep,NA
57 Good,FaceC,Keep,NA
58 Neutral,FaceB,Keep,NA
59 Bad,FaceA,Keep,NA
60 Good,FaceC,Keep,NA
61 Bad,FaceA,Keep,NA
62 Good,FaceC,Keep,NA
63 Neutral,FaceB,Keep,NA
64 Neutral,FaceB,Keep,NA
65 Bad,FaceA,Keep,NA
66 Good,FaceC,Share,PartnerKeeps
67 Bad,FaceA,Keep,NA
68 Good,FaceC,Keep,NA
69 Neutral,FaceB,Share,PartnerShares
70 Good,FaceC,Keep,NA
71 Bad,FaceA,Keep,NA
72 Neutral,FaceB,Share,PartnerKeeps

Post trust ratings
Good 5
Bad 1
Neutral 3

Post test questions
Bad Face: Bad name (correct)
Neutral Face: Neutral name (correct)
Good Face: Good name (correct)
Good face: Good bio (correct)
Neutral face: Neutral bio (correct)
Bad face: Bad bio (correct)
