# Supplementary material for: The personality trait of behavioral inhibition modulates perceptions of moral character and performance during the trust game: behavioral results and computational modeling
Source: PeerJ. 2016 Feb 8;4:e1631. doi: 10.7717/peerj.1631 (PMC4800786; doi:10.7717/peerj.1631)
Supplement: Supplemental Information 1 — Text files containing data from each participant in the trust game. A separate line for each trial in the game indicates the type of partner (good, neutral or bad) for that trial, the face corresponding to the partner, whether the participant shared, and if so, whether the partner also shared. [file peerj-04-1631-s001.zip › raw data files/KS1_F13_005.txt]

KeepShare, v. 1
Subject ID: F13-005
Experimenter: BE

Good Alex Thompson FaceA
Bad Christopher Zizzo FaceB
Neutral James Sweeney FaceC

Initial trust ratings
Good 3
Bad 1
Neutral 2

1 Bad,FaceB,Keep,NA
2 Good,FaceA,Share,PartnerShares
3 Neutral,FaceC,Share,PartnerShares
4 Neutral,FaceC,Share,PartnerShares
5 Good,FaceA,Share,PartnerKeeps
6 Bad,FaceB,Keep,NA
7 Bad,FaceB,Share,PartnerShares
8 Neutral,FaceC,Keep,NA
9 Good,FaceA,Share,PartnerShares
10 Neutral,FaceC,Share,PartnerShares
11 Bad,FaceB,Share,PartnerKeeps
12 Good,FaceA,Share,PartnerKeeps
13 Neutral,FaceC,Share,PartnerKeeps
14 Good,FaceA,Share,PartnerShares
15 Bad,FaceB,Share,PartnerShares
16 Bad,FaceB,Share,PartnerKeeps
17 Good,FaceA,Keep,NA
18 Neutral,FaceC,Keep,NA
19 Bad,FaceB,Keep,NA
20 Neutral,FaceC,Share,PartnerKeeps
21 Good,FaceA,Share,PartnerShares
22 Neutral,FaceC,Share,PartnerKeeps
23 Good,FaceA,Share,PartnerKeeps
24 Bad,FaceB,Share,PartnerKeeps
25 Good,FaceA,Share,PartnerKeeps
26 Bad,FaceB,Share,PartnerShares
27 Neutral,FaceC,Share,PartnerKeeps
28 Bad,FaceB,Share,PartnerShares
29 Good,FaceA,Share,PartnerShares
30 Neutral,FaceC,Share,PartnerKeeps
31 Bad,FaceB,Share,PartnerKeeps
32 Good,FaceA,Share,PartnerKeeps
33 Neutral,FaceC,Share,PartnerKeeps
34 Bad,FaceB,Share,PartnerKeeps
35 Neutral,FaceC,Share,PartnerKeeps
36 Good,FaceA,Keep,NA
37 Good,FaceA,Share,PartnerShares
38 Neutral,FaceC,Keep,NA
39 Bad,FaceB,Share,PartnerKeeps
40 Good,FaceA,Share,PartnerKeeps
41 Bad,FaceB,Share,PartnerKeeps
42 Neutral,FaceC,Share,PartnerShares
43 Bad,FaceB,Share,PartnerKeeps
44 Good,FaceA,Keep,NA
45 Neutral,FaceC,Keep,NA
46 Neutral,FaceC,Keep,NA
47 Good,FaceA,Keep,NA
48 Bad,FaceB,Keep,NA
49 Good,FaceA,Share,PartnerKeeps
50 Neutral,FaceC,Share,PartnerShares
51 Bad,FaceB,Share,PartnerKeeps
52 Good,FaceA,Share,PartnerShares
53 Bad,FaceB,Share,PartnerShares
54 Neutral,FaceC,Share,PartnerKeeps
55 Neutral,FaceC,Share,PartnerShares
56 Good,FaceA,Keep,NA
57 Bad,FaceB,Keep,NA
58 Neutral,FaceC,Keep,NA
59 Good,FaceA,Keep,NA
60 Bad,FaceB,Keep,NA
61 Good,FaceA,Share,PartnerShares
62 Neutral,FaceC,Share,PartnerKeeps
63 Bad,FaceB,Share,PartnerShares
64 Good,FaceA,Share,PartnerKeeps
65 Bad,FaceB,Share,PartnerKeeps
66 Neutral,FaceC,Share,PartnerKeeps
67 Neutral,FaceC,Share,PartnerShares
68 Bad,FaceB,Share,PartnerKeeps
69 Good,FaceA,Share,PartnerKeeps
70 Bad,FaceB,Share,PartnerShares
71 Good,FaceA,Share,PartnerKeeps
72 Neutral,FaceC,Share,PartnerShares

Post trust ratings
Good 1
Bad 1
Neutral 1

Post test questions
Bad Face: Bad name (correct)
Neutral Face: Neutral name (correct)
Good Face: Good name (correct)
Good face: Good bio (correct)
Neutral face: Neutral bio (correct)
Bad face: Bad bio (correct)
