# Supplementary material for: The personality trait of behavioral inhibition modulates perceptions of moral character and performance during the trust game: behavioral results and computational modeling
Source: PeerJ. 2016 Feb 8;4:e1631. doi: 10.7717/peerj.1631 (PMC4800786; doi:10.7717/peerj.1631)
Supplement: Supplemental Information 1 — Text files containing data from each participant in the trust game. A separate line for each trial in the game indicates the type of partner (good, neutral or bad) for that trial, the face corresponding to the partner, whether the participant shared, and if so, whether the partner also shared. [file peerj-04-1631-s001.zip › raw data files/KS1_F13_006.txt]

KeepShare, v. 1
Subject ID: F13_006A
Experimenter: RS

Good Christopher Zizzo FaceA
Bad James Sweeney FaceB
Neutral Alex Thompson FaceC

Initial trust ratings
Good 4
Bad 2
Neutral 5

1 Good,FaceA,Share,PartnerKeeps
2 Bad,FaceB,Keep,NA
3 Neutral,FaceC,Share,PartnerKeeps
4 Neutral,FaceC,Keep,NA
5 Good,FaceA,Share,PartnerKeeps
6 Bad,FaceB,Share,PartnerShares
7 Bad,FaceB,Share,PartnerKeeps
8 Good,FaceA,Keep,NA
9 Neutral,FaceC,Keep,NA
10 Bad,FaceB,Share,PartnerShares
11 Good,FaceA,Share,PartnerKeeps
12 Neutral,FaceC,Keep,NA
13 Bad,FaceB,Share,PartnerKeeps
14 Neutral,FaceC,Keep,NA
15 Good,FaceA,Keep,NA
16 Bad,FaceB,Share,PartnerShares
17 Neutral,FaceC,Keep,NA
18 Good,FaceA,Share,PartnerKeeps
19 Neutral,FaceC,Share,PartnerKeeps
20 Good,FaceA,Share,PartnerKeeps
21 Bad,FaceB,Share,PartnerShares
22 Neutral,FaceC,Keep,NA
23 Good,FaceA,Keep,NA
24 Bad,FaceB,Share,PartnerShares
25 Neutral,FaceC,Keep,NA
26 Bad,FaceB,Share,PartnerKeeps
27 Good,FaceA,Share,PartnerShares
28 Bad,FaceB,Keep,NA
29 Good,FaceA,Keep,NA
30 Neutral,FaceC,Keep,NA
31 Neutral,FaceC,Keep,NA
32 Good,FaceA,Share,PartnerShares
33 Bad,FaceB,Share,PartnerShares
34 Good,FaceA,Keep,NA
35 Bad,FaceB,Share,PartnerKeeps
36 Neutral,FaceC,Share,PartnerKeeps
37 Neutral,FaceC,Keep,NA
38 Bad,FaceB,Share,PartnerShares
39 Good,FaceA,Keep,NA
40 Bad,FaceB,Keep,NA
41 Good,FaceA,Share,PartnerKeeps
42 Neutral,FaceC,Keep,NA
43 Neutral,FaceC,Share,PartnerShares
44 Good,FaceA,Keep,NA
45 Bad,FaceB,Share,PartnerShares
46 Good,FaceA,Share,PartnerShares
47 Bad,FaceB,Keep,NA
48 Neutral,FaceC,Share,PartnerKeeps
49 Good,FaceA,Share,PartnerShares
50 Bad,FaceB,Share,PartnerKeeps
51 Neutral,FaceC,Keep,NA
52 Bad,FaceB,Share,PartnerKeeps
53 Neutral,FaceC,Share,PartnerShares
54 Good,FaceA,Share,PartnerKeeps
55 Bad,FaceB,Keep,NA
56 Neutral,FaceC,Keep,NA
57 Good,FaceA,Keep,NA
58 Good,FaceA,Keep,NA
59 Neutral,FaceC,Keep,NA
60 Bad,FaceB,Share,PartnerKeeps
61 Bad,FaceB,Keep,NA
62 Neutral,FaceC,Share,PartnerKeeps
63 Good,FaceA,Keep,NA
64 Neutral,FaceC,Keep,NA
65 Bad,FaceB,Keep,NA
66 Good,FaceA,Share,PartnerKeeps
67 Bad,FaceB,Keep,NA
68 Neutral,FaceC,Keep,NA
69 Good,FaceA,Share,PartnerKeeps
70 Bad,FaceB,Keep,NA
71 Good,FaceA,Keep,NA
72 Neutral,FaceC,Keep,NA

Post trust ratings
Good 3
Bad 4
Neutral 2

Post test questions
Bad Face: Good name (wrong)
Neutral Face: Neutral name (correct)
Good Face: Good name (correct)
Good face: Good bio (correct)
Neutral face: Neutral bio (correct)
Bad face: Bad bio (correct)
