# Supplementary material for: The personality trait of behavioral inhibition modulates perceptions of moral character and performance during the trust game: behavioral results and computational modeling
Source: PeerJ. 2016 Feb 8;4:e1631. doi: 10.7717/peerj.1631 (PMC4800786; doi:10.7717/peerj.1631)
Supplement: Supplemental Information 1 — Text files containing data from each participant in the trust game. A separate line for each trial in the game indicates the type of partner (good, neutral or bad) for that trial, the face corresponding to the partner, whether the participant shared, and if so, whether the partner also shared. [file peerj-04-1631-s001.zip › raw data files/KS1_F13_007.txt]

KeepShare, v. 1
Subject ID: F13_007
Experimenter: BE

Good James Sweeney FaceB
Bad Alex Thompson FaceC
Neutral Christopher Zizzo FaceA

Initial trust ratings
Good 7
Bad 1
Neutral 4

1 Good,FaceB,Share,PartnerShares
2 Bad,FaceC,Keep,NA
3 Neutral,FaceA,Share,PartnerShares
4 Bad,FaceC,Keep,NA
5 Good,FaceB,Share,PartnerKeeps
6 Neutral,FaceA,Share,PartnerKeeps
7 Bad,FaceC,Share,PartnerShares
8 Good,FaceB,Keep,NA
9 Neutral,FaceA,Share,PartnerShares
10 Good,FaceB,Share,PartnerKeeps
11 Neutral,FaceA,Keep,NA
12 Bad,FaceC,Share,PartnerShares
13 Good,FaceB,Keep,NA
14 Bad,FaceC,Share,PartnerKeeps
15 Neutral,FaceA,Share,PartnerShares
16 Good,FaceB,Share,PartnerKeeps
17 Neutral,FaceA,Share,PartnerShares
18 Bad,FaceC,Keep,NA
19 Bad,FaceC,Share,PartnerKeeps
20 Neutral,FaceA,Share,PartnerShares
21 Good,FaceB,Keep,NA
22 Bad,FaceC,Share,PartnerShares
23 Neutral,FaceA,Share,PartnerKeeps
24 Good,FaceB,Share,PartnerKeeps
25 Neutral,FaceA,Keep,NA
26 Bad,FaceC,Share,PartnerShares
27 Good,FaceB,Share,PartnerKeeps
28 Neutral,FaceA,Keep,NA
29 Good,FaceB,Share,PartnerKeeps
30 Bad,FaceC,Share,PartnerKeeps
31 Good,FaceB,Keep,NA
32 Neutral,FaceA,Share,PartnerShares
33 Bad,FaceC,Share,PartnerShares
34 Neutral,FaceA,Share,PartnerKeeps
35 Bad,FaceC,Share,PartnerKeeps
36 Good,FaceB,Share,PartnerShares
37 Neutral,FaceA,Share,PartnerKeeps
38 Bad,FaceC,Share,PartnerKeeps
39 Good,FaceB,Share,PartnerKeeps
40 Bad,FaceC,Keep,NA
41 Good,FaceB,Share,PartnerKeeps
42 Neutral,FaceA,Share,PartnerShares
43 Neutral,FaceA,Keep,NA
44 Good,FaceB,Share,PartnerShares
45 Bad,FaceC,Share,PartnerKeeps
46 Bad,FaceC,Keep,NA
47 Neutral,FaceA,Keep,NA
48 Good,FaceB,Share,PartnerShares
49 Bad,FaceC,Keep,NA
50 Good,FaceB,Share,PartnerShares
51 Neutral,FaceA,Keep,NA
52 Good,FaceB,Share,PartnerShares
53 Bad,FaceC,Keep,NA
54 Neutral,FaceA,Keep,NA
55 Bad,FaceC,Keep,NA
56 Good,FaceB,Share,PartnerKeeps
57 Neutral,FaceA,Keep,NA
58 Bad,FaceC,Keep,NA
59 Neutral,FaceA,Share,PartnerKeeps
60 Good,FaceB,Keep,NA
61 Good,FaceB,Share,PartnerShares
62 Neutral,FaceA,Share,PartnerKeeps
63 Bad,FaceC,Keep,NA
64 Good,FaceB,Share,PartnerKeeps
65 Bad,FaceC,Keep,NA
66 Neutral,FaceA,Share,PartnerShares
67 Bad,FaceC,Keep,NA
68 Good,FaceB,Keep,NA
69 Neutral,FaceA,Share,PartnerKeeps
70 Neutral,FaceA,Share,PartnerKeeps
71 Good,FaceB,Share,PartnerShares
72 Bad,FaceC,Keep,NA

Post trust ratings
Good 7
Bad 1
Neutral 5

Post test questions
Bad Face: Bad name (correct)
Neutral Face: Neutral name (correct)
Good Face: Good name (correct)
Good face: Good bio (correct)
Neutral face: Neutral bio (correct)
Bad face: Bad bio (correct)
