# Supplementary material for: The personality trait of behavioral inhibition modulates perceptions of moral character and performance during the trust game: behavioral results and computational modeling
Source: PeerJ. 2016 Feb 8;4:e1631. doi: 10.7717/peerj.1631 (PMC4800786; doi:10.7717/peerj.1631)
Supplement: Supplemental Information 1 — Text files containing data from each participant in the trust game. A separate line for each trial in the game indicates the type of partner (good, neutral or bad) for that trial, the face corresponding to the partner, whether the participant shared, and if so, whether the partner also shared. [file peerj-04-1631-s001.zip › raw data files/KS1_F13_008.txt]

KeepShare, v. 1
Subject ID: F13_008
Experimenter: RS

Good Alex Thompson FaceC
Bad Christopher Zizzo FaceA
Neutral James Sweeney FaceB

Initial trust ratings
Good 6
Bad 2
Neutral 4

1 Neutral,FaceB,Share,PartnerShares
2 Good,FaceC,Share,PartnerShares
3 Bad,FaceA,Share,PartnerKeeps
4 Bad,FaceA,Share,PartnerShares
5 Good,FaceC,Share,PartnerKeeps
6 Neutral,FaceB,Share,PartnerKeeps
7 Good,FaceC,Share,PartnerKeeps
8 Bad,FaceA,Share,PartnerShares
9 Neutral,FaceB,Share,PartnerKeeps
10 Neutral,FaceB,Share,PartnerKeeps
11 Good,FaceC,Share,PartnerKeeps
12 Bad,FaceA,Share,PartnerKeeps
13 Neutral,FaceB,Keep,NA
14 Good,FaceC,Keep,NA
15 Bad,FaceA,Keep,NA
16 Bad,FaceA,Share,PartnerShares
17 Neutral,FaceB,Share,PartnerShares
18 Good,FaceC,Share,PartnerShares
19 Neutral,FaceB,Keep,NA
20 Bad,FaceA,Keep,NA
21 Good,FaceC,Keep,NA
22 Bad,FaceA,Share,PartnerShares
23 Neutral,FaceB,Share,PartnerShares
24 Good,FaceC,Share,PartnerKeeps
25 Neutral,FaceB,Share,PartnerShares
26 Good,FaceC,Share,PartnerShares
27 Bad,FaceA,Share,PartnerKeeps
28 Bad,FaceA,Share,PartnerShares
29 Neutral,FaceB,Share,PartnerShares
30 Good,FaceC,Keep,NA
31 Neutral,FaceB,Keep,NA
32 Bad,FaceA,Share,PartnerKeeps
33 Good,FaceC,Share,PartnerShares
34 Bad,FaceA,Keep,NA
35 Good,FaceC,Keep,NA
36 Neutral,FaceB,Keep,NA
37 Good,FaceC,Share,PartnerShares
38 Neutral,FaceB,Share,PartnerKeeps
39 Bad,FaceA,Share,PartnerShares
40 Bad,FaceA,Share,PartnerKeeps
41 Good,FaceC,Share,PartnerShares
42 Neutral,FaceB,Share,PartnerKeeps
43 Good,FaceC,Share,PartnerShares
44 Bad,FaceA,Keep,NA
45 Neutral,FaceB,Keep,NA
46 Bad,FaceA,Keep,NA
47 Neutral,FaceB,Share,PartnerShares
48 Good,FaceC,Share,PartnerShares
49 Bad,FaceA,Share,PartnerShares
50 Neutral,FaceB,Keep,NA
51 Good,FaceC,Keep,NA
52 Good,FaceC,Share,PartnerKeeps
53 Neutral,FaceB,Keep,NA
54 Bad,FaceA,Share,PartnerKeeps
55 Neutral,FaceB,Share,PartnerShares
56 Bad,FaceA,Share,PartnerShares
57 Good,FaceC,Share,PartnerKeeps
58 Good,FaceC,Share,PartnerShares
59 Bad,FaceA,Keep,NA
60 Neutral,FaceB,Share,PartnerShares
61 Good,FaceC,Keep,NA
62 Neutral,FaceB,Share,PartnerKeeps
63 Bad,FaceA,Share,PartnerShares
64 Good,FaceC,Share,PartnerShares
65 Neutral,FaceB,Share,PartnerKeeps
66 Bad,FaceA,Share,PartnerShares
67 Good,FaceC,Share,PartnerShares
68 Neutral,FaceB,Keep,NA
69 Bad,FaceA,Keep,NA
70 Good,FaceC,Keep,NA
71 Neutral,FaceB,Keep,NA
72 Bad,FaceA,Share,PartnerShares

Post trust ratings
Good 6
Bad 2
Neutral 4

Post test questions
Bad Face: Bad name (correct)
Neutral Face: Neutral name (correct)
Good Face: Good name (correct)
Good face: Good bio (correct)
Neutral face: Neutral bio (correct)
Bad face: Bad bio (correct)
