# Supplementary material for: The personality trait of behavioral inhibition modulates perceptions of moral character and performance during the trust game: behavioral results and computational modeling
Source: PeerJ. 2016 Feb 8;4:e1631. doi: 10.7717/peerj.1631 (PMC4800786; doi:10.7717/peerj.1631)
Supplement: Supplemental Information 1 — Text files containing data from each participant in the trust game. A separate line for each trial in the game indicates the type of partner (good, neutral or bad) for that trial, the face corresponding to the partner, whether the participant shared, and if so, whether the partner also shared. [file peerj-04-1631-s001.zip › raw data files/KS1_F13_009.txt]

KeepShare, v. 1
Subject ID: F13_009A
Experimenter: BE

Good James Sweeney FaceB
Bad Christopher Zizzo FaceC
Neutral Alex Thompson FaceA

Initial trust ratings
Good 3
Bad 2
Neutral 3

1 Bad,FaceC,Keep,NA
2 Neutral,FaceA,Keep,NA
3 Good,FaceB,Share,PartnerShares
4 Bad,FaceC,Keep,NA
5 Neutral,FaceA,Keep,NA
6 Good,FaceB,Share,PartnerKeeps
7 Bad,FaceC,Keep,NA
8 Neutral,FaceA,Keep,NA
9 Good,FaceB,Share,PartnerShares
10 Neutral,FaceA,Keep,NA
11 Good,FaceB,Share,PartnerKeeps
12 Bad,FaceC,Keep,NA
13 Good,FaceB,Share,PartnerKeeps
14 Neutral,FaceA,Keep,NA
15 Bad,FaceC,Keep,NA
16 Good,FaceB,Share,PartnerKeeps
17 Neutral,FaceA,Keep,NA
18 Bad,FaceC,Keep,NA
19 Good,FaceB,Share,PartnerShares
20 Neutral,FaceA,Keep,NA
21 Bad,FaceC,Keep,NA
22 Bad,FaceC,Keep,NA
23 Neutral,FaceA,Keep,NA
24 Good,FaceB,Share,PartnerShares
25 Neutral,FaceA,Keep,NA
26 Good,FaceB,Share,PartnerShares
27 Bad,FaceC,Keep,NA
28 Bad,FaceC,Keep,NA
29 Good,FaceB,Share,PartnerKeeps
30 Neutral,FaceA,Keep,NA
31 Neutral,FaceA,Keep,NA
32 Bad,FaceC,Keep,NA
33 Good,FaceB,Share,PartnerKeeps
34 Neutral,FaceA,Keep,NA
35 Bad,FaceC,Keep,NA
36 Good,FaceB,Share,PartnerShares
37 Neutral,FaceA,Keep,NA
38 Good,FaceB,Share,PartnerShares
39 Bad,FaceC,Keep,NA
40 Bad,FaceC,Keep,NA
41 Neutral,FaceA,Keep,NA
42 Good,FaceB,Share,PartnerKeeps
43 Neutral,FaceA,Keep,NA
44 Good,FaceB,Share,PartnerKeeps
45 Bad,FaceC,Keep,NA
46 Neutral,FaceA,Keep,NA
47 Bad,FaceC,Keep,NA
48 Good,FaceB,Share,PartnerShares
49 Neutral,FaceA,Keep,NA
50 Bad,FaceC,Keep,NA
51 Good,FaceB,Share,PartnerShares
52 Neutral,FaceA,Keep,NA
53 Good,FaceB,Share,PartnerKeeps
54 Bad,FaceC,Keep,NA
55 Neutral,FaceA,Keep,NA
56 Bad,FaceC,Keep,NA
57 Good,FaceB,Share,PartnerShares
58 Good,FaceB,Share,PartnerShares
59 Neutral,FaceA,Keep,NA
60 Bad,FaceC,Keep,NA
61 Bad,FaceC,Keep,NA
62 Good,FaceB,Share,PartnerKeeps
63 Neutral,FaceA,Keep,NA
64 Neutral,FaceA,Keep,NA
65 Good,FaceB,Share,PartnerShares
66 Bad,FaceC,Keep,NA
67 Neutral,FaceA,Keep,NA
68 Bad,FaceC,Keep,NA
69 Good,FaceB,Share,PartnerShares
70 Good,FaceB,Share,PartnerShares
71 Neutral,FaceA,Keep,NA
72 Bad,FaceC,Keep,NA

Post trust ratings
Good 3
Bad 1
Neutral 1

Post test questions
Bad Face: Bad name (correct)
Neutral Face: Neutral name (correct)
Good Face: Good name (correct)
Good face: Good bio (correct)
Neutral face: Neutral bio (correct)
Bad face: Bad bio (correct)
