# Supplementary material for: The personality trait of behavioral inhibition modulates perceptions of moral character and performance during the trust game: behavioral results and computational modeling
Source: PeerJ. 2016 Feb 8;4:e1631. doi: 10.7717/peerj.1631 (PMC4800786; doi:10.7717/peerj.1631)
Supplement: Supplemental Information 1 — Text files containing data from each participant in the trust game. A separate line for each trial in the game indicates the type of partner (good, neutral or bad) for that trial, the face corresponding to the partner, whether the participant shared, and if so, whether the partner also shared. [file peerj-04-1631-s001.zip › raw data files/KS1_F13_010.txt]

KeepShare, v. 1
Subject ID: F13_010
Experimenter: RS

Good Christopher Zizzo FaceC
Bad Alex Thompson FaceB
Neutral James Sweeney FaceA

Initial trust ratings
Good 6
Bad 2
Neutral 5

1 Bad,FaceB,Keep,NA
2 Good,FaceC,Share,PartnerShares
3 Neutral,FaceA,Keep,NA
4 Good,FaceC,Share,PartnerShares
5 Bad,FaceB,Keep,NA
6 Neutral,FaceA,Share,PartnerKeeps
7 Good,FaceC,Share,PartnerShares
8 Bad,FaceB,Share,PartnerShares
9 Neutral,FaceA,Keep,NA
10 Neutral,FaceA,Share,PartnerShares
11 Good,FaceC,Share,PartnerKeeps
12 Bad,FaceB,Share,PartnerKeeps
13 Neutral,FaceA,Share,PartnerKeeps
14 Good,FaceC,Keep,NA
15 Bad,FaceB,Keep,NA
16 Bad,FaceB,Keep,NA
17 Neutral,FaceA,Share,PartnerKeeps
18 Good,FaceC,Keep,NA
19 Good,FaceC,Keep,NA
20 Neutral,FaceA,Keep,NA
21 Bad,FaceB,Share,PartnerShares
22 Bad,FaceB,Share,PartnerKeeps
23 Good,FaceC,Share,PartnerKeeps
24 Neutral,FaceA,Share,PartnerKeeps
25 Bad,FaceB,Share,PartnerShares
26 Good,FaceC,Keep,NA
27 Neutral,FaceA,Keep,NA
28 Neutral,FaceA,Share,PartnerShares
29 Bad,FaceB,Keep,NA
30 Good,FaceC,Keep,NA
31 Neutral,FaceA,Keep,NA
32 Bad,FaceB,Share,PartnerKeeps
33 Good,FaceC,Share,PartnerShares
34 Neutral,FaceA,Share,PartnerShares
35 Bad,FaceB,Keep,NA
36 Good,FaceC,Keep,NA
37 Good,FaceC,Keep,NA
38 Neutral,FaceA,Share,PartnerKeeps
39 Bad,FaceB,Share,PartnerShares
40 Neutral,FaceA,Keep,NA
41 Good,FaceC,Keep,NA
42 Bad,FaceB,Share,PartnerKeeps
43 Bad,FaceB,Share,PartnerShares
44 Good,FaceC,Keep,NA
45 Neutral,FaceA,Share,PartnerKeeps
46 Good,FaceC,Share,PartnerShares
47 Neutral,FaceA,Share,PartnerShares
48 Bad,FaceB,Share,PartnerShares
49 Neutral,FaceA,Keep,NA
50 Good,FaceC,Keep,NA
51 Bad,FaceB,Share,PartnerKeeps
52 Good,FaceC,Share,PartnerShares
53 Bad,FaceB,Keep,NA
54 Neutral,FaceA,Share,PartnerShares
55 Neutral,FaceA,Share,PartnerKeeps
56 Bad,FaceB,Share,PartnerShares
57 Good,FaceC,Keep,NA
58 Bad,FaceB,Share,PartnerKeeps
59 Good,FaceC,Keep,NA
60 Neutral,FaceA,Share,PartnerShares
61 Good,FaceC,Share,PartnerKeeps
62 Neutral,FaceA,Keep,NA
63 Bad,FaceB,Share,PartnerKeeps
64 Neutral,FaceA,Share,PartnerKeeps
65 Bad,FaceB,Share,PartnerShares
66 Good,FaceC,Share,PartnerShares
67 Neutral,FaceA,Keep,NA
68 Good,FaceC,Share,PartnerKeeps
69 Bad,FaceB,Share,PartnerKeeps
70 Good,FaceC,Share,PartnerKeeps
71 Neutral,FaceA,Keep,NA
72 Bad,FaceB,Keep,NA

Post trust ratings
Good 4
Bad 6
Neutral 5

Post test questions
Bad Face: Bad name (correct)
Neutral Face: Neutral name (correct)
Good Face: Good name (correct)
Good face: Good bio (correct)
Neutral face: Neutral bio (correct)
Bad face: Bad bio (correct)
