# Supplementary material for: The personality trait of behavioral inhibition modulates perceptions of moral character and performance during the trust game: behavioral results and computational modeling
Source: PeerJ. 2016 Feb 8;4:e1631. doi: 10.7717/peerj.1631 (PMC4800786; doi:10.7717/peerj.1631)
Supplement: Supplemental Information 1 — Text files containing data from each participant in the trust game. A separate line for each trial in the game indicates the type of partner (good, neutral or bad) for that trial, the face corresponding to the partner, whether the participant shared, and if so, whether the partner also shared. [file peerj-04-1631-s001.zip › raw data files/KS1_F13_011.txt]

KeepShare, v. 1
Subject ID: F13_011
Experimenter: BE

Good James Sweeney FaceC
Bad Alex Thompson FaceA
Neutral Christopher Zizzo FaceB

Initial trust ratings
Good 5
Bad 2
Neutral 3

1 Good,FaceC,Share,PartnerShares
2 Neutral,FaceB,Share,PartnerKeeps
3 Bad,FaceA,Keep,NA
4 Good,FaceC,Share,PartnerKeeps
5 Neutral,FaceB,Keep,NA
6 Bad,FaceA,Keep,NA
7 Bad,FaceA,Keep,NA
8 Neutral,FaceB,Keep,NA
9 Good,FaceC,Share,PartnerKeeps
10 Good,FaceC,Keep,NA
11 Neutral,FaceB,Share,PartnerShares
12 Bad,FaceA,Share,PartnerKeeps
13 Neutral,FaceB,Keep,NA
14 Bad,FaceA,Keep,NA
15 Good,FaceC,Keep,NA
16 Bad,FaceA,Share,PartnerKeeps
17 Good,FaceC,Share,PartnerShares
18 Neutral,FaceB,Share,PartnerKeeps
19 Bad,FaceA,Share,PartnerShares
20 Good,FaceC,Keep,NA
21 Neutral,FaceB,Keep,NA
22 Bad,FaceA,Share,PartnerKeeps
23 Good,FaceC,Share,PartnerShares
24 Neutral,FaceB,Share,PartnerKeeps
25 Neutral,FaceB,Keep,NA
26 Bad,FaceA,Keep,NA
27 Good,FaceC,Keep,NA
28 Good,FaceC,Keep,NA
29 Neutral,FaceB,Keep,NA
30 Bad,FaceA,Keep,NA
31 Good,FaceC,Share,PartnerKeeps
32 Bad,FaceA,Share,PartnerKeeps
33 Neutral,FaceB,Share,PartnerKeeps
34 Bad,FaceA,Keep,NA
35 Neutral,FaceB,Keep,NA
36 Good,FaceC,Keep,NA
37 Bad,FaceA,Keep,NA
38 Neutral,FaceB,Keep,NA
39 Good,FaceC,Keep,NA
40 Bad,FaceA,Keep,NA
41 Neutral,FaceB,Share,PartnerKeeps
42 Good,FaceC,Share,PartnerKeeps
43 Bad,FaceA,Keep,NA
44 Good,FaceC,Keep,NA
45 Neutral,FaceB,Keep,NA
46 Neutral,FaceB,Keep,NA
47 Bad,FaceA,Keep,NA
48 Good,FaceC,Keep,NA
49 Good,FaceC,Keep,NA
50 Bad,FaceA,Keep,NA
51 Neutral,FaceB,Share,PartnerKeeps
52 Neutral,FaceB,Keep,NA
53 Bad,FaceA,Share,PartnerShares
54 Good,FaceC,Share,PartnerShares
55 Bad,FaceA,Share,PartnerKeeps
56 Neutral,FaceB,Share,PartnerShares
57 Good,FaceC,Keep,NA
58 Bad,FaceA,Keep,NA
59 Neutral,FaceB,Keep,NA
60 Good,FaceC,Keep,NA
61 Good,FaceC,Keep,NA
62 Bad,FaceA,Keep,NA
63 Neutral,FaceB,Keep,NA
64 Bad,FaceA,Keep,NA
65 Neutral,FaceB,Keep,NA
66 Good,FaceC,Keep,NA
67 Bad,FaceA,Keep,NA
68 Neutral,FaceB,Keep,NA
69 Good,FaceC,Keep,NA
70 Bad,FaceA,Keep,NA
71 Neutral,FaceB,Keep,NA
72 Good,FaceC,Keep,NA

Post trust ratings
Good 3
Bad 2
Neutral 2

Post test questions
Bad Face: Bad name (correct)
Neutral Face: Neutral name (correct)
Good Face: Good name (correct)
Good face: Good bio (correct)
Neutral face: Neutral bio (correct)
Bad face: Bad bio (correct)
