# Supplementary material for: The personality trait of behavioral inhibition modulates perceptions of moral character and performance during the trust game: behavioral results and computational modeling
Source: PeerJ. 2016 Feb 8;4:e1631. doi: 10.7717/peerj.1631 (PMC4800786; doi:10.7717/peerj.1631)
Supplement: Supplemental Information 1 — Text files containing data from each participant in the trust game. A separate line for each trial in the game indicates the type of partner (good, neutral or bad) for that trial, the face corresponding to the partner, whether the participant shared, and if so, whether the partner also shared. [file peerj-04-1631-s001.zip › raw data files/KS1_F13_012.txt]

KeepShare, v. 1
Subject ID: F13_012
Experimenter: RS

Good Alex Thompson FaceA
Bad James Sweeney FaceB
Neutral Christopher Zizzo FaceC

Initial trust ratings
Good 5
Bad 3
Neutral 4

1 Bad,FaceB,Share,PartnerKeeps
2 Neutral,FaceC,Share,PartnerKeeps
3 Good,FaceA,Keep,NA
4 Good,FaceA,Share,PartnerShares
5 Bad,FaceB,Share,PartnerKeeps
6 Neutral,FaceC,Share,PartnerKeeps
7 Bad,FaceB,Keep,NA
8 Good,FaceA,Share,PartnerKeeps
9 Neutral,FaceC,Keep,NA
10 Good,FaceA,Share,PartnerShares
11 Bad,FaceB,Keep,NA
12 Neutral,FaceC,Keep,NA
13 Neutral,FaceC,Share,PartnerKeeps
14 Bad,FaceB,Keep,NA
15 Good,FaceA,Share,PartnerShares
16 Neutral,FaceC,Keep,NA
17 Bad,FaceB,Keep,NA
18 Good,FaceA,Share,PartnerShares
19 Good,FaceA,Share,PartnerKeeps
20 Neutral,FaceC,Keep,NA
21 Bad,FaceB,Keep,NA
22 Bad,FaceB,Keep,NA
23 Good,FaceA,Share,PartnerShares
24 Neutral,FaceC,Keep,NA
25 Bad,FaceB,Keep,NA
26 Neutral,FaceC,Share,PartnerShares
27 Good,FaceA,Share,PartnerShares
28 Neutral,FaceC,Keep,NA
29 Bad,FaceB,Keep,NA
30 Good,FaceA,Share,PartnerKeeps
31 Neutral,FaceC,Share,PartnerShares
32 Bad,FaceB,Keep,NA
33 Good,FaceA,Share,PartnerShares
34 Neutral,FaceC,Share,PartnerKeeps
35 Bad,FaceB,Keep,NA
36 Good,FaceA,Share,PartnerShares
37 Bad,FaceB,Keep,NA
38 Neutral,FaceC,Share,PartnerKeeps
39 Good,FaceA,Share,PartnerKeeps
40 Neutral,FaceC,Keep,NA
41 Bad,FaceB,Keep,NA
42 Good,FaceA,Share,PartnerShares
43 Neutral,FaceC,Keep,NA
44 Bad,FaceB,Keep,NA
45 Good,FaceA,Share,PartnerShares
46 Good,FaceA,Share,PartnerKeeps
47 Bad,FaceB,Share,PartnerShares
48 Neutral,FaceC,Share,PartnerKeeps
49 Neutral,FaceC,Keep,NA
50 Bad,FaceB,Keep,NA
51 Good,FaceA,Keep,NA
52 Good,FaceA,Share,PartnerShares
53 Neutral,FaceC,Keep,NA
54 Bad,FaceB,Keep,NA
55 Neutral,FaceC,Share,PartnerShares
56 Good,FaceA,Share,PartnerKeeps
57 Bad,FaceB,Keep,NA
58 Neutral,FaceC,Keep,NA
59 Bad,FaceB,Keep,NA
60 Good,FaceA,Share,PartnerShares
61 Good,FaceA,Keep,NA
62 Neutral,FaceC,Keep,NA
63 Bad,FaceB,Share,PartnerShares
64 Bad,FaceB,Share,PartnerKeeps
65 Neutral,FaceC,Keep,NA
66 Good,FaceA,Share,PartnerKeeps
67 Neutral,FaceC,Share,PartnerKeeps
68 Bad,FaceB,Keep,NA
69 Good,FaceA,Share,PartnerKeeps
70 Good,FaceA,Share,PartnerShares
71 Bad,FaceB,Share,PartnerKeeps
72 Neutral,FaceC,Share,PartnerKeeps

Post trust ratings
Good 5
Bad 3
Neutral 3

Post test questions
Bad Face: Bad name (correct)
Neutral Face: Neutral name (correct)
Good Face: Good name (correct)
Good face: Good bio (correct)
Neutral face: Neutral bio (correct)
Bad face: Bad bio (correct)
