# Supplementary material for: The personality trait of behavioral inhibition modulates perceptions of moral character and performance during the trust game: behavioral results and computational modeling
Source: PeerJ. 2016 Feb 8;4:e1631. doi: 10.7717/peerj.1631 (PMC4800786; doi:10.7717/peerj.1631)
Supplement: Supplemental Information 1 — Text files containing data from each participant in the trust game. A separate line for each trial in the game indicates the type of partner (good, neutral or bad) for that trial, the face corresponding to the partner, whether the participant shared, and if so, whether the partner also shared. [file peerj-04-1631-s001.zip › raw data files/KS1_F13_013.txt]

KeepShare, v. 1
Subject ID: F13_013
Experimenter: BE

Good Alex Thompson FaceA
Bad James Sweeney FaceB
Neutral Christopher Zizzo FaceC

Initial trust ratings
Good 1
Bad 1
Neutral 7

1 Good,FaceA,Share,PartnerShares
2 Bad,FaceB,Keep,NA
3 Neutral,FaceC,Share,PartnerKeeps
4 Bad,FaceB,Keep,NA
5 Neutral,FaceC,Keep,NA
6 Good,FaceA,Share,PartnerKeeps
7 Neutral,FaceC,Share,PartnerKeeps
8 Bad,FaceB,Keep,NA
9 Good,FaceA,Keep,NA
10 Good,FaceA,Keep,NA
11 Neutral,FaceC,Keep,NA
12 Bad,FaceB,Share,PartnerShares
13 Neutral,FaceC,Share,PartnerKeeps
14 Bad,FaceB,Keep,NA
15 Good,FaceA,Share,PartnerShares
16 Bad,FaceB,Keep,NA
17 Neutral,FaceC,Share,PartnerShares
18 Good,FaceA,Keep,NA
19 Neutral,FaceC,Keep,NA
20 Bad,FaceB,Share,PartnerKeeps
21 Good,FaceA,Keep,NA
22 Bad,FaceB,Share,PartnerKeeps
23 Good,FaceA,Share,PartnerShares
24 Neutral,FaceC,Keep,NA
25 Neutral,FaceC,Keep,NA
26 Good,FaceA,Keep,NA
27 Bad,FaceB,Share,PartnerKeeps
28 Good,FaceA,Keep,NA
29 Bad,FaceB,Share,PartnerKeeps
30 Neutral,FaceC,Share,PartnerShares
31 Bad,FaceB,Keep,NA
32 Good,FaceA,Keep,NA
33 Neutral,FaceC,Share,PartnerShares
34 Good,FaceA,Share,PartnerKeeps
35 Bad,FaceB,Keep,NA
36 Neutral,FaceC,Keep,NA
37 Good,FaceA,Keep,NA
38 Bad,FaceB,Share,PartnerKeeps
39 Neutral,FaceC,Share,PartnerShares
40 Bad,FaceB,Keep,NA
41 Neutral,FaceC,Keep,NA
42 Good,FaceA,Share,PartnerShares
43 Neutral,FaceC,Keep,NA
44 Bad,FaceB,Share,PartnerKeeps
45 Good,FaceA,Keep,NA
46 Neutral,FaceC,Keep,NA
47 Bad,FaceB,Keep,NA
48 Good,FaceA,Keep,NA
49 Bad,FaceB,Keep,NA
50 Good,FaceA,Keep,NA
51 Neutral,FaceC,Share,PartnerKeeps
52 Bad,FaceB,Share,PartnerShares
53 Good,FaceA,Share,PartnerKeeps
54 Neutral,FaceC,Share,PartnerShares
55 Good,FaceA,Share,PartnerShares
56 Bad,FaceB,Keep,NA
57 Neutral,FaceC,Share,PartnerKeeps
58 Neutral,FaceC,Keep,NA
59 Good,FaceA,Keep,NA
60 Bad,FaceB,Share,PartnerKeeps
61 Bad,FaceB,Keep,NA
62 Good,FaceA,Share,PartnerShares
63 Neutral,FaceC,Share,PartnerKeeps
64 Bad,FaceB,Keep,NA
65 Good,FaceA,Share,PartnerShares
66 Neutral,FaceC,Keep,NA
67 Bad,FaceB,Share,PartnerShares
68 Good,FaceA,Share,PartnerKeeps
69 Neutral,FaceC,Share,PartnerShares
70 Good,FaceA,Share,PartnerKeeps
71 Neutral,FaceC,Share,PartnerShares
72 Bad,FaceB,Keep,NA

Post trust ratings
Good 7
Bad 1
Neutral 4

Post test questions
Bad Face: Bad name (correct)
Neutral Face: Neutral name (correct)
Good Face: Good name (correct)
Good face: Good bio (correct)
Neutral face: Neutral bio (correct)
Bad face: Bad bio (correct)
