# Supplementary material for: The personality trait of behavioral inhibition modulates perceptions of moral character and performance during the trust game: behavioral results and computational modeling
Source: PeerJ. 2016 Feb 8;4:e1631. doi: 10.7717/peerj.1631 (PMC4800786; doi:10.7717/peerj.1631)
Supplement: Supplemental Information 1 — Text files containing data from each participant in the trust game. A separate line for each trial in the game indicates the type of partner (good, neutral or bad) for that trial, the face corresponding to the partner, whether the participant shared, and if so, whether the partner also shared. [file peerj-04-1631-s001.zip › raw data files/KS1_F13_014.txt]

KeepShare, v. 1
Subject ID: F13_014
Experimenter: RS

Good Alex Thompson FaceB
Bad James Sweeney FaceA
Neutral Christopher Zizzo FaceC

Initial trust ratings
Good 6
Bad 2
Neutral 4

1 Bad,FaceA,Keep,NA
2 Good,FaceB,Share,PartnerShares
3 Neutral,FaceC,Share,PartnerKeeps
4 Good,FaceB,Share,PartnerKeeps
5 Bad,FaceA,Keep,NA
6 Neutral,FaceC,Keep,NA
7 Good,FaceB,Share,PartnerKeeps
8 Neutral,FaceC,Keep,NA
9 Bad,FaceA,Keep,NA
10 Bad,FaceA,Keep,NA
11 Neutral,FaceC,Keep,NA
12 Good,FaceB,Keep,NA
13 Neutral,FaceC,Keep,NA
14 Good,FaceB,Share,PartnerKeeps
15 Bad,FaceA,Share,PartnerKeeps
16 Bad,FaceA,Keep,NA
17 Good,FaceB,Keep,NA
18 Neutral,FaceC,Share,PartnerShares
19 Bad,FaceA,Keep,NA
20 Good,FaceB,Keep,NA
21 Neutral,FaceC,Keep,NA
22 Bad,FaceA,Keep,NA
23 Good,FaceB,Share,PartnerKeeps
24 Neutral,FaceC,Keep,NA
25 Neutral,FaceC,Keep,NA
26 Good,FaceB,Keep,NA
27 Bad,FaceA,Share,PartnerShares
28 Good,FaceB,Keep,NA
29 Bad,FaceA,Keep,NA
30 Neutral,FaceC,Keep,NA
31 Good,FaceB,Keep,NA
32 Neutral,FaceC,Keep,NA
33 Bad,FaceA,Share,PartnerKeeps
34 Good,FaceB,Share,PartnerShares
35 Bad,FaceA,Keep,NA
36 Neutral,FaceC,Share,PartnerShares
37 Bad,FaceA,Keep,NA
38 Good,FaceB,Keep,NA
39 Neutral,FaceC,Keep,NA
40 Good,FaceB,Keep,NA
41 Bad,FaceA,Keep,NA
42 Neutral,FaceC,Keep,NA
43 Good,FaceB,Share,PartnerKeeps
44 Neutral,FaceC,Share,PartnerKeeps
45 Bad,FaceA,Share,PartnerShares
46 Neutral,FaceC,Keep,NA
47 Good,FaceB,Keep,NA
48 Bad,FaceA,Keep,NA
49 Bad,FaceA,Keep,NA
50 Neutral,FaceC,Keep,NA
51 Good,FaceB,Keep,NA
52 Neutral,FaceC,Share,PartnerShares
53 Bad,FaceA,Share,PartnerShares
54 Good,FaceB,Keep,NA
55 Good,FaceB,Share,PartnerShares
56 Bad,FaceA,Keep,NA
57 Neutral,FaceC,Keep,NA
58 Good,FaceB,Keep,NA
59 Neutral,FaceC,Keep,NA
60 Bad,FaceA,Keep,NA
61 Neutral,FaceC,Keep,NA
62 Good,FaceB,Keep,NA
63 Bad,FaceA,Keep,NA
64 Neutral,FaceC,Share,PartnerShares
65 Bad,FaceA,Share,PartnerShares
66 Good,FaceB,Share,PartnerShares
67 Bad,FaceA,Keep,NA
68 Good,FaceB,Keep,NA
69 Neutral,FaceC,Keep,NA
70 Neutral,FaceC,Share,PartnerShares
71 Good,FaceB,Share,PartnerShares
72 Bad,FaceA,Share,PartnerShares

Post trust ratings
Good 4
Bad 4
Neutral 4

Post test questions
Bad Face: Bad name (correct)
Neutral Face: Neutral name (correct)
Good Face: Good name (correct)
Good face: Good bio (correct)
Neutral face: Neutral bio (correct)
Bad face: Bad bio (correct)
