# Supplementary material for: The personality trait of behavioral inhibition modulates perceptions of moral character and performance during the trust game: behavioral results and computational modeling
Source: PeerJ. 2016 Feb 8;4:e1631. doi: 10.7717/peerj.1631 (PMC4800786; doi:10.7717/peerj.1631)
Supplement: Supplemental Information 1 — Text files containing data from each participant in the trust game. A separate line for each trial in the game indicates the type of partner (good, neutral or bad) for that trial, the face corresponding to the partner, whether the participant shared, and if so, whether the partner also shared. [file peerj-04-1631-s001.zip › raw data files/KS1_F13_015.txt]

KeepShare, v. 1
Subject ID: F13_015
Experimenter: BE

Good Christopher Zizzo FaceA
Bad Alex Thompson FaceC
Neutral James Sweeney FaceB

Initial trust ratings
Good 7
Bad 3
Neutral 5

1 Bad,FaceC,Keep,NA
2 Neutral,FaceB,Keep,NA
3 Good,FaceA,Share,PartnerKeeps
4 Good,FaceA,Keep,NA
5 Neutral,FaceB,Share,PartnerKeeps
6 Bad,FaceC,Share,PartnerShares
7 Neutral,FaceB,Keep,NA
8 Bad,FaceC,Share,PartnerShares
9 Good,FaceA,Keep,NA
10 Neutral,FaceB,Keep,NA
11 Good,FaceA,Keep,NA
12 Bad,FaceC,Share,PartnerShares
13 Good,FaceA,Share,PartnerKeeps
14 Bad,FaceC,Keep,NA
15 Neutral,FaceB,Keep,NA
16 Neutral,FaceB,Keep,NA
17 Good,FaceA,Keep,NA
18 Bad,FaceC,Share,PartnerShares
19 Good,FaceA,Share,PartnerKeeps
20 Neutral,FaceB,Keep,NA
21 Bad,FaceC,Share,PartnerShares
22 Good,FaceA,Keep,NA
23 Neutral,FaceB,Keep,NA
24 Bad,FaceC,Share,PartnerShares
25 Good,FaceA,Keep,NA
26 Neutral,FaceB,Keep,NA
27 Bad,FaceC,Share,PartnerShares
28 Bad,FaceC,Share,PartnerKeeps
29 Neutral,FaceB,Keep,NA
30 Good,FaceA,Keep,NA
31 Bad,FaceC,Share,PartnerShares
32 Good,FaceA,Keep,NA
33 Neutral,FaceB,Keep,NA
34 Neutral,FaceB,Keep,NA
35 Bad,FaceC,Share,PartnerKeeps
36 Good,FaceA,Keep,NA
37 Neutral,FaceB,Keep,NA
38 Good,FaceA,Keep,NA
39 Bad,FaceC,Keep,NA
40 Neutral,FaceB,Keep,NA
41 Good,FaceA,Share,PartnerKeeps
42 Bad,FaceC,Keep,NA
43 Good,FaceA,Keep,NA
44 Neutral,FaceB,Keep,NA
45 Bad,FaceC,Share,PartnerKeeps
46 Good,FaceA,Keep,NA
47 Neutral,FaceB,Keep,NA
48 Bad,FaceC,Share,PartnerShares
49 Good,FaceA,Keep,NA
50 Neutral,FaceB,Keep,NA
51 Bad,FaceC,Keep,NA
52 Neutral,FaceB,Keep,NA
53 Good,FaceA,Keep,NA
54 Bad,FaceC,Share,PartnerShares
55 Good,FaceA,Keep,NA
56 Bad,FaceC,Share,PartnerKeeps
57 Neutral,FaceB,Keep,NA
58 Neutral,FaceB,Keep,NA
59 Bad,FaceC,Keep,NA
60 Good,FaceA,Keep,NA
61 Neutral,FaceB,Keep,NA
62 Good,FaceA,Keep,NA
63 Bad,FaceC,Share,PartnerKeeps
64 Neutral,FaceB,Keep,NA
65 Bad,FaceC,Keep,NA
66 Good,FaceA,Keep,NA
67 Neutral,FaceB,Keep,NA
68 Good,FaceA,Keep,NA
69 Bad,FaceC,Share,PartnerKeeps
70 Neutral,FaceB,Keep,NA
71 Good,FaceA,Share,PartnerShares
72 Bad,FaceC,Keep,NA

Post trust ratings
Good 2
Bad 5
Neutral 1

Post test questions
Bad Face: Bad name (correct)
Neutral Face: Neutral name (correct)
Good Face: Good name (correct)
Good face: Good bio (correct)
Neutral face: Neutral bio (correct)
Bad face: Bad bio (correct)
