# Supplementary material for: The personality trait of behavioral inhibition modulates perceptions of moral character and performance during the trust game: behavioral results and computational modeling
Source: PeerJ. 2016 Feb 8;4:e1631. doi: 10.7717/peerj.1631 (PMC4800786; doi:10.7717/peerj.1631)
Supplement: Supplemental Information 1 — Text files containing data from each participant in the trust game. A separate line for each trial in the game indicates the type of partner (good, neutral or bad) for that trial, the face corresponding to the partner, whether the participant shared, and if so, whether the partner also shared. [file peerj-04-1631-s001.zip › raw data files/KS1_F13_016.txt]

KeepShare, v. 1
Subject ID: F13_016
Experimenter: RS

Good Alex Thompson FaceB
Bad James Sweeney FaceC
Neutral Christopher Zizzo FaceA

Initial trust ratings
Good 7
Bad 3
Neutral 4

1 Neutral,FaceA,Keep,NA
2 Bad,FaceC,Keep,NA
3 Good,FaceB,Share,PartnerShares
4 Bad,FaceC,Share,PartnerKeeps
5 Good,FaceB,Share,PartnerKeeps
6 Neutral,FaceA,Share,PartnerShares
7 Neutral,FaceA,Keep,NA
8 Bad,FaceC,Keep,NA
9 Good,FaceB,Share,PartnerKeeps
10 Bad,FaceC,Keep,NA
11 Good,FaceB,Keep,NA
12 Neutral,FaceA,Share,PartnerShares
13 Good,FaceB,Share,PartnerShares
14 Bad,FaceC,Keep,NA
15 Neutral,FaceA,Share,PartnerKeeps
16 Good,FaceB,Share,PartnerShares
17 Neutral,FaceA,Keep,NA
18 Bad,FaceC,Share,PartnerShares
19 Good,FaceB,Keep,NA
20 Neutral,FaceA,Share,PartnerKeeps
21 Bad,FaceC,Keep,NA
22 Good,FaceB,Share,PartnerKeeps
23 Neutral,FaceA,Share,PartnerShares
24 Bad,FaceC,Keep,NA
25 Neutral,FaceA,Share,PartnerKeeps
26 Bad,FaceC,Keep,NA
27 Good,FaceB,Share,PartnerKeeps
28 Neutral,FaceA,Share,PartnerShares
29 Bad,FaceC,Keep,NA
30 Good,FaceB,Share,PartnerShares
31 Good,FaceB,Share,PartnerShares
32 Neutral,FaceA,Share,PartnerShares
33 Bad,FaceC,Keep,NA
34 Neutral,FaceA,Share,PartnerKeeps
35 Good,FaceB,Keep,NA
36 Bad,FaceC,Share,PartnerKeeps
37 Good,FaceB,Share,PartnerShares
38 Neutral,FaceA,Share,PartnerShares
39 Bad,FaceC,Keep,NA
40 Good,FaceB,Keep,NA
41 Neutral,FaceA,Keep,NA
42 Bad,FaceC,Share,PartnerShares
43 Good,FaceB,Share,PartnerKeeps
44 Bad,FaceC,Keep,NA
45 Neutral,FaceA,Share,PartnerShares
46 Neutral,FaceA,Keep,NA
47 Good,FaceB,Keep,NA
48 Bad,FaceC,Share,PartnerShares
49 Neutral,FaceA,Keep,NA
50 Good,FaceB,Share,PartnerKeeps
51 Bad,FaceC,Keep,NA
52 Good,FaceB,Keep,NA
53 Neutral,FaceA,Share,PartnerKeeps
54 Bad,FaceC,Keep,NA
55 Bad,FaceC,Keep,NA
56 Good,FaceB,Share,PartnerKeeps
57 Neutral,FaceA,Share,PartnerKeeps
58 Bad,FaceC,Keep,NA
59 Neutral,FaceA,Share,PartnerKeeps
60 Good,FaceB,Share,PartnerKeeps
61 Neutral,FaceA,Keep,NA
62 Good,FaceB,Share,PartnerShares
63 Bad,FaceC,Keep,NA
64 Bad,FaceC,Share,PartnerShares
65 Good,FaceB,Keep,NA
66 Neutral,FaceA,Share,PartnerShares
67 Neutral,FaceA,Keep,NA
68 Good,FaceB,Share,PartnerShares
69 Bad,FaceC,Keep,NA
70 Neutral,FaceA,Share,PartnerKeeps
71 Bad,FaceC,Share,PartnerKeeps
72 Good,FaceB,Share,PartnerKeeps

Post trust ratings
Good 3
Bad 2
Neutral 4

Post test questions
Bad Face: Bad name (correct)
Neutral Face: Neutral name (correct)
Good Face: Good name (correct)
Good face: Good bio (correct)
Neutral face: Neutral bio (correct)
Bad face: Bad bio (correct)
