# Supplementary material for: The personality trait of behavioral inhibition modulates perceptions of moral character and performance during the trust game: behavioral results and computational modeling
Source: PeerJ. 2016 Feb 8;4:e1631. doi: 10.7717/peerj.1631 (PMC4800786; doi:10.7717/peerj.1631)
Supplement: Supplemental Information 1 — Text files containing data from each participant in the trust game. A separate line for each trial in the game indicates the type of partner (good, neutral or bad) for that trial, the face corresponding to the partner, whether the participant shared, and if so, whether the partner also shared. [file peerj-04-1631-s001.zip › raw data files/KS1_F13_017.txt]

KeepShare, v. 1
Subject ID: F13_017
Experimenter: BE

Good Alex Thompson FaceA
Bad James Sweeney FaceC
Neutral Christopher Zizzo FaceB

Initial trust ratings
Good 6
Bad 3
Neutral 4

1 Neutral,FaceB,Share,PartnerKeeps
2 Bad,FaceC,Keep,NA
3 Good,FaceA,Share,PartnerKeeps
4 Neutral,FaceB,Keep,NA
5 Bad,FaceC,Share,PartnerKeeps
6 Good,FaceA,Keep,NA
7 Neutral,FaceB,Share,PartnerKeeps
8 Bad,FaceC,Share,PartnerShares
9 Good,FaceA,Share,PartnerShares
10 Neutral,FaceB,Keep,NA
11 Bad,FaceC,Share,PartnerShares
12 Good,FaceA,Share,PartnerShares
13 Bad,FaceC,Share,PartnerKeeps
14 Good,FaceA,Keep,NA
15 Neutral,FaceB,Share,PartnerShares
16 Good,FaceA,Share,PartnerKeeps
17 Neutral,FaceB,Share,PartnerShares
18 Bad,FaceC,Keep,NA
19 Bad,FaceC,Share,PartnerShares
20 Good,FaceA,Keep,NA
21 Neutral,FaceB,Share,PartnerShares
22 Good,FaceA,Share,PartnerShares
23 Neutral,FaceB,Share,PartnerShares
24 Bad,FaceC,Share,PartnerShares
25 Bad,FaceC,Keep,NA
26 Neutral,FaceB,Share,PartnerKeeps
27 Good,FaceA,Share,PartnerShares
28 Bad,FaceC,Share,PartnerKeeps
29 Neutral,FaceB,Keep,NA
30 Good,FaceA,Share,PartnerShares
31 Good,FaceA,Share,PartnerKeeps
32 Neutral,FaceB,Share,PartnerShares
33 Bad,FaceC,Share,PartnerKeeps
34 Neutral,FaceB,Share,PartnerShares
35 Good,FaceA,Keep,NA
36 Bad,FaceC,Keep,NA
37 Neutral,FaceB,Share,PartnerShares
38 Bad,FaceC,Share,PartnerKeeps
39 Good,FaceA,Share,PartnerShares
40 Neutral,FaceB,Share,PartnerKeeps
41 Bad,FaceC,Keep,NA
42 Good,FaceA,Share,PartnerShares
43 Good,FaceA,Keep,NA
44 Neutral,FaceB,Share,PartnerShares
45 Bad,FaceC,Keep,NA
46 Bad,FaceC,Share,PartnerKeeps
47 Good,FaceA,Share,PartnerShares
48 Neutral,FaceB,Share,PartnerShares
49 Good,FaceA,Share,PartnerKeeps
50 Bad,FaceC,Keep,NA
51 Neutral,FaceB,Share,PartnerShares
52 Bad,FaceC,Share,PartnerShares
53 Good,FaceA,Keep,NA
54 Neutral,FaceB,Share,PartnerKeeps
55 Neutral,FaceB,Keep,NA
56 Good,FaceA,Share,PartnerKeeps
57 Bad,FaceC,Keep,NA
58 Neutral,FaceB,Share,PartnerKeeps
59 Good,FaceA,Share,PartnerKeeps
60 Bad,FaceC,Share,PartnerShares
61 Good,FaceA,Keep,NA
62 Neutral,FaceB,Keep,NA
63 Bad,FaceC,Share,PartnerKeeps
64 Bad,FaceC,Share,PartnerKeeps
65 Good,FaceA,Share,PartnerKeeps
66 Neutral,FaceB,Share,PartnerKeeps
67 Good,FaceA,Keep,NA
68 Bad,FaceC,Keep,NA
69 Neutral,FaceB,Keep,NA
70 Bad,FaceC,Share,PartnerKeeps
71 Good,FaceA,Keep,NA
72 Neutral,FaceB,Share,PartnerShares

Post trust ratings
Good 4
Bad 3
Neutral 5

Post test questions
Bad Face: Bad name (correct)
Neutral Face: Neutral name (correct)
Good Face: Good name (correct)
Good face: Good bio (correct)
Neutral face: Neutral bio (correct)
Bad face: Bad bio (correct)
