# Supplementary material for: The personality trait of behavioral inhibition modulates perceptions of moral character and performance during the trust game: behavioral results and computational modeling
Source: PeerJ. 2016 Feb 8;4:e1631. doi: 10.7717/peerj.1631 (PMC4800786; doi:10.7717/peerj.1631)
Supplement: Supplemental Information 1 — Text files containing data from each participant in the trust game. A separate line for each trial in the game indicates the type of partner (good, neutral or bad) for that trial, the face corresponding to the partner, whether the participant shared, and if so, whether the partner also shared. [file peerj-04-1631-s001.zip › raw data files/KS1_F13_018.txt]

KeepShare, v. 1
Subject ID: F13_018
Experimenter: RS

Good Alex Thompson FaceB
Bad Christopher Zizzo FaceA
Neutral James Sweeney FaceC

Initial trust ratings
Good 5
Bad 2
Neutral 3

1 Neutral,FaceC,Keep,NA
2 Good,FaceB,Share,PartnerKeeps
3 Bad,FaceA,Keep,NA
4 Neutral,FaceC,Share,PartnerKeeps
5 Bad,FaceA,Share,PartnerKeeps
6 Good,FaceB,Share,PartnerKeeps
7 Good,FaceB,Keep,NA
8 Bad,FaceA,Keep,NA
9 Neutral,FaceC,Keep,NA
10 Good,FaceB,Keep,NA
11 Neutral,FaceC,Share,PartnerKeeps
12 Bad,FaceA,Share,PartnerKeeps
13 Neutral,FaceC,Keep,NA
14 Good,FaceB,Keep,NA
15 Bad,FaceA,Keep,NA
16 Good,FaceB,Keep,NA
17 Neutral,FaceC,Keep,NA
18 Bad,FaceA,Keep,NA
19 Neutral,FaceC,Keep,NA
20 Good,FaceB,Keep,NA
21 Bad,FaceA,Keep,NA
22 Neutral,FaceC,Keep,NA
23 Bad,FaceA,Keep,NA
24 Good,FaceB,Share,PartnerKeeps
25 Bad,FaceA,Share,PartnerShares
26 Good,FaceB,Share,PartnerKeeps
27 Neutral,FaceC,Share,PartnerShares
28 Good,FaceB,Share,PartnerKeeps
29 Bad,FaceA,Share,PartnerKeeps
30 Neutral,FaceC,Share,PartnerKeeps
31 Good,FaceB,Share,PartnerKeeps
32 Neutral,FaceC,Keep,NA
33 Bad,FaceA,Keep,NA
34 Good,FaceB,Keep,NA
35 Bad,FaceA,Keep,NA
36 Neutral,FaceC,Keep,NA
37 Neutral,FaceC,Keep,NA
38 Good,FaceB,Share,PartnerShares
39 Bad,FaceA,Share,PartnerShares
40 Neutral,FaceC,Keep,NA
41 Bad,FaceA,Keep,NA
42 Good,FaceB,Keep,NA
43 Neutral,FaceC,Keep,NA
44 Bad,FaceA,Keep,NA
45 Good,FaceB,Keep,NA
46 Bad,FaceA,Share,PartnerKeeps
47 Good,FaceB,Keep,NA
48 Neutral,FaceC,Share,PartnerShares
49 Good,FaceB,Share,PartnerShares
50 Neutral,FaceC,Share,PartnerKeeps
51 Bad,FaceA,Keep,NA
52 Bad,FaceA,Share,PartnerKeeps
53 Good,FaceB,Keep,NA
54 Neutral,FaceC,Keep,NA
55 Bad,FaceA,Share,PartnerShares
56 Neutral,FaceC,Share,PartnerKeeps
57 Good,FaceB,Keep,NA
58 Neutral,FaceC,Share,PartnerKeeps
59 Good,FaceB,Keep,NA
60 Bad,FaceA,Share,PartnerKeeps
61 Bad,FaceA,Keep,NA
62 Good,FaceB,Share,PartnerShares
63 Neutral,FaceC,Keep,NA
64 Neutral,FaceC,Share,PartnerKeeps
65 Bad,FaceA,Keep,NA
66 Good,FaceB,Share,PartnerKeeps
67 Bad,FaceA,Keep,NA
68 Neutral,FaceC,Keep,NA
69 Good,FaceB,Keep,NA
70 Bad,FaceA,Keep,NA
71 Good,FaceB,Keep,NA
72 Neutral,FaceC,Keep,NA

Post trust ratings
Good 2
Bad 2
Neutral 2

Post test questions
Bad Face: Neutral name (wrong)
Neutral Face: Good name (wrong)
Good Face: Good name (correct)
Good face: Good bio (correct)
Neutral face: Neutral bio (correct)
Bad face: Bad bio (correct)
