# Supplementary material for: The personality trait of behavioral inhibition modulates perceptions of moral character and performance during the trust game: behavioral results and computational modeling
Source: PeerJ. 2016 Feb 8;4:e1631. doi: 10.7717/peerj.1631 (PMC4800786; doi:10.7717/peerj.1631)
Supplement: Supplemental Information 1 — Text files containing data from each participant in the trust game. A separate line for each trial in the game indicates the type of partner (good, neutral or bad) for that trial, the face corresponding to the partner, whether the participant shared, and if so, whether the partner also shared. [file peerj-04-1631-s001.zip › raw data files/KS1_F13_019.txt]

KeepShare, v. 1
Subject ID: F13_019
Experimenter: BE

Good Christopher Zizzo FaceA
Bad Alex Thompson FaceC
Neutral James Sweeney FaceB

Initial trust ratings
Good 7
Bad 2
Neutral 4

1 Neutral,FaceB,Keep,NA
2 Good,FaceA,Share,PartnerShares
3 Bad,FaceC,Keep,NA
4 Bad,FaceC,Keep,NA
5 Neutral,FaceB,Share,PartnerShares
6 Good,FaceA,Share,PartnerShares
7 Good,FaceA,Share,PartnerShares
8 Bad,FaceC,Keep,NA
9 Neutral,FaceB,Keep,NA
10 Good,FaceA,Share,PartnerShares
11 Bad,FaceC,Keep,NA
12 Neutral,FaceB,Share,PartnerShares
13 Neutral,FaceB,Keep,NA
14 Good,FaceA,Share,PartnerShares
15 Bad,FaceC,Keep,NA
16 Neutral,FaceB,Share,PartnerShares
17 Good,FaceA,Share,PartnerKeeps
18 Bad,FaceC,Share,PartnerKeeps
19 Neutral,FaceB,Keep,NA
20 Bad,FaceC,Keep,NA
21 Good,FaceA,Keep,NA
22 Bad,FaceC,Keep,NA
23 Good,FaceA,Keep,NA
24 Neutral,FaceB,Keep,NA
25 Good,FaceA,Keep,NA
26 Bad,FaceC,Keep,NA
27 Neutral,FaceB,Keep,NA
28 Neutral,FaceB,Keep,NA
29 Bad,FaceC,Share,PartnerShares
30 Good,FaceA,Keep,NA
31 Bad,FaceC,Share,PartnerShares
32 Neutral,FaceB,Share,PartnerShares
33 Good,FaceA,Share,PartnerShares
34 Neutral,FaceB,Share,PartnerShares
35 Bad,FaceC,Share,PartnerKeeps
36 Good,FaceA,Share,PartnerShares
37 Bad,FaceC,Keep,NA
38 Neutral,FaceB,Share,PartnerKeeps
39 Good,FaceA,Keep,NA
40 Bad,FaceC,Share,PartnerShares
41 Good,FaceA,Keep,NA
42 Neutral,FaceB,Keep,NA
43 Bad,FaceC,Keep,NA
44 Good,FaceA,Keep,NA
45 Neutral,FaceB,Keep,NA
46 Good,FaceA,Share,PartnerKeeps
47 Neutral,FaceB,Share,PartnerKeeps
48 Bad,FaceC,Keep,NA
49 Bad,FaceC,Share,PartnerShares
50 Neutral,FaceB,Keep,NA
51 Good,FaceA,Keep,NA
52 Bad,FaceC,Keep,NA
53 Neutral,FaceB,Share,PartnerKeeps
54 Good,FaceA,Keep,NA
55 Neutral,FaceB,Share,PartnerShares
56 Good,FaceA,Share,PartnerKeeps
57 Bad,FaceC,Keep,NA
58 Good,FaceA,Keep,NA
59 Bad,FaceC,Keep,NA
60 Neutral,FaceB,Keep,NA
61 Good,FaceA,Share,PartnerKeeps
62 Bad,FaceC,Keep,NA
63 Neutral,FaceB,Share,PartnerKeeps
64 Neutral,FaceB,Keep,NA
65 Bad,FaceC,Keep,NA
66 Good,FaceA,Keep,NA
67 Bad,FaceC,Keep,NA
68 Good,FaceA,Keep,NA
69 Neutral,FaceB,Share,PartnerKeeps
70 Neutral,FaceB,Share,PartnerShares
71 Bad,FaceC,Keep,NA
72 Good,FaceA,Share,PartnerShares

Post trust ratings
Good 7
Bad 2
Neutral 4

Post test questions
Bad Face: Bad name (correct)
Neutral Face: Neutral name (correct)
Good Face: Good name (correct)
Good face: Good bio (correct)
Neutral face: Neutral bio (correct)
Bad face: Bad bio (correct)
