# Supplementary material for: The personality trait of behavioral inhibition modulates perceptions of moral character and performance during the trust game: behavioral results and computational modeling
Source: PeerJ. 2016 Feb 8;4:e1631. doi: 10.7717/peerj.1631 (PMC4800786; doi:10.7717/peerj.1631)
Supplement: Supplemental Information 1 — Text files containing data from each participant in the trust game. A separate line for each trial in the game indicates the type of partner (good, neutral or bad) for that trial, the face corresponding to the partner, whether the participant shared, and if so, whether the partner also shared. [file peerj-04-1631-s001.zip › raw data files/KS1_F13_020.txt]

KeepShare, v. 1
Subject ID: F13_020
Experimenter: RS

Good Alex Thompson FaceA
Bad James Sweeney FaceC
Neutral Christopher Zizzo FaceB

Initial trust ratings
Good 7
Bad 5
Neutral 6

1 Neutral,FaceB,Keep,NA
2 Bad,FaceC,Keep,NA
3 Good,FaceA,Share,PartnerKeeps
4 Neutral,FaceB,Keep,NA
5 Good,FaceA,Share,PartnerShares
6 Bad,FaceC,Keep,NA
7 Good,FaceA,Share,PartnerShares
8 Bad,FaceC,Keep,NA
9 Neutral,FaceB,Keep,NA
10 Neutral,FaceB,Keep,NA
11 Good,FaceA,Share,PartnerShares
12 Bad,FaceC,Keep,NA
13 Bad,FaceC,Keep,NA
14 Good,FaceA,Share,PartnerShares
15 Neutral,FaceB,Keep,NA
16 Neutral,FaceB,Keep,NA
17 Good,FaceA,Share,PartnerShares
18 Bad,FaceC,Keep,NA
19 Bad,FaceC,Keep,NA
20 Neutral,FaceB,Keep,NA
21 Good,FaceA,Share,PartnerKeeps
22 Neutral,FaceB,Keep,NA
23 Bad,FaceC,Share,PartnerKeeps
24 Good,FaceA,Share,PartnerKeeps
25 Bad,FaceC,Keep,NA
26 Neutral,FaceB,Keep,NA
27 Good,FaceA,Share,PartnerShares
28 Good,FaceA,Share,PartnerKeeps
29 Bad,FaceC,Keep,NA
30 Neutral,FaceB,Keep,NA
31 Bad,FaceC,Keep,NA
32 Neutral,FaceB,Keep,NA
33 Good,FaceA,Share,PartnerKeeps
34 Neutral,FaceB,Keep,NA
35 Bad,FaceC,Keep,NA
36 Good,FaceA,Share,PartnerShares
37 Neutral,FaceB,Keep,NA
38 Bad,FaceC,Keep,NA
39 Good,FaceA,Share,PartnerKeeps
40 Bad,FaceC,Share,PartnerShares
41 Good,FaceA,Share,PartnerKeeps
42 Neutral,FaceB,Keep,NA
43 Bad,FaceC,Keep,NA
44 Neutral,FaceB,Keep,NA
45 Good,FaceA,Share,PartnerKeeps
46 Neutral,FaceB,Keep,NA
47 Good,FaceA,Share,PartnerKeeps
48 Bad,FaceC,Keep,NA
49 Bad,FaceC,Keep,NA
50 Neutral,FaceB,Keep,NA
51 Good,FaceA,Share,PartnerKeeps
52 Neutral,FaceB,Keep,NA
53 Good,FaceA,Keep,NA
54 Bad,FaceC,Keep,NA
55 Good,FaceA,Keep,NA
56 Bad,FaceC,Keep,NA
57 Neutral,FaceB,Keep,NA
58 Neutral,FaceB,Keep,NA
59 Bad,FaceC,Keep,NA
60 Good,FaceA,Keep,NA
61 Neutral,FaceB,Keep,NA
62 Bad,FaceC,Keep,NA
63 Good,FaceA,Share,PartnerKeeps
64 Good,FaceA,Share,PartnerKeeps
65 Bad,FaceC,Keep,NA
66 Neutral,FaceB,Keep,NA
67 Bad,FaceC,Keep,NA
68 Good,FaceA,Keep,NA
69 Neutral,FaceB,Share,PartnerKeeps
70 Good,FaceA,Keep,NA
71 Bad,FaceC,Keep,NA
72 Neutral,FaceB,Keep,NA

Post trust ratings
Good 4
Bad 5
Neutral 4

Post test questions
Bad Face: Bad name (correct)
Neutral Face: Neutral name (correct)
Good Face: Good name (correct)
Good face: Good bio (correct)
Neutral face: Neutral bio (correct)
Bad face: Bad bio (correct)
