# Supplementary material for: The personality trait of behavioral inhibition modulates perceptions of moral character and performance during the trust game: behavioral results and computational modeling
Source: PeerJ. 2016 Feb 8;4:e1631. doi: 10.7717/peerj.1631 (PMC4800786; doi:10.7717/peerj.1631)
Supplement: Supplemental Information 1 — Text files containing data from each participant in the trust game. A separate line for each trial in the game indicates the type of partner (good, neutral or bad) for that trial, the face corresponding to the partner, whether the participant shared, and if so, whether the partner also shared. [file peerj-04-1631-s001.zip › raw data files/KS1_F13_021.txt]

KeepShare, v. 1
Subject ID: F13_021
Experimenter: BE

Good Alex Thompson FaceB
Bad James Sweeney FaceA
Neutral Christopher Zizzo FaceC

Initial trust ratings
Good 7
Bad 1
Neutral 4

1 Bad,FaceA,Keep,NA
2 Neutral,FaceC,Share,PartnerShares
3 Good,FaceB,Share,PartnerKeeps
4 Good,FaceB,Keep,NA
5 Bad,FaceA,Keep,NA
6 Neutral,FaceC,Share,PartnerKeeps
7 Good,FaceB,Share,PartnerShares
8 Neutral,FaceC,Keep,NA
9 Bad,FaceA,Keep,NA
10 Good,FaceB,Share,PartnerShares
11 Neutral,FaceC,Share,PartnerShares
12 Bad,FaceA,Keep,NA
13 Good,FaceB,Share,PartnerShares
14 Neutral,FaceC,Share,PartnerShares
15 Bad,FaceA,Keep,NA
16 Good,FaceB,Share,PartnerShares
17 Neutral,FaceC,Share,PartnerKeeps
18 Bad,FaceA,Keep,NA
19 Neutral,FaceC,Keep,NA
20 Good,FaceB,Share,PartnerKeeps
21 Bad,FaceA,Keep,NA
22 Bad,FaceA,Keep,NA
23 Good,FaceB,Keep,NA
24 Neutral,FaceC,Keep,NA
25 Bad,FaceA,Keep,NA
26 Good,FaceB,Share,PartnerShares
27 Neutral,FaceC,Share,PartnerShares
28 Good,FaceB,Share,PartnerKeeps
29 Bad,FaceA,Keep,NA
30 Neutral,FaceC,Share,PartnerKeeps
31 Neutral,FaceC,Keep,NA
32 Bad,FaceA,Keep,NA
33 Good,FaceB,Keep,NA
34 Good,FaceB,Keep,NA
35 Bad,FaceA,Keep,NA
36 Neutral,FaceC,Share,PartnerKeeps
37 Bad,FaceA,Keep,NA
38 Neutral,FaceC,Keep,NA
39 Good,FaceB,Keep,NA
40 Neutral,FaceC,Keep,NA
41 Good,FaceB,Share,PartnerShares
42 Bad,FaceA,Keep,NA
43 Neutral,FaceC,Share,PartnerShares
44 Good,FaceB,Share,PartnerShares
45 Bad,FaceA,Keep,NA
46 Neutral,FaceC,Share,PartnerShares
47 Bad,FaceA,Keep,NA
48 Good,FaceB,Share,PartnerKeeps
49 Bad,FaceA,Keep,NA
50 Neutral,FaceC,Share,PartnerShares
51 Good,FaceB,Keep,NA
52 Neutral,FaceC,Share,PartnerShares
53 Good,FaceB,Share,PartnerKeeps
54 Bad,FaceA,Keep,NA
55 Neutral,FaceC,Share,PartnerKeeps
56 Bad,FaceA,Keep,NA
57 Good,FaceB,Keep,NA
58 Bad,FaceA,Keep,NA
59 Neutral,FaceC,Keep,NA
60 Good,FaceB,Keep,NA
61 Good,FaceB,Share,PartnerShares
62 Neutral,FaceC,Share,PartnerKeeps
63 Bad,FaceA,Keep,NA
64 Good,FaceB,Share,PartnerKeeps
65 Bad,FaceA,Keep,NA
66 Neutral,FaceC,Keep,NA
67 Neutral,FaceC,Keep,NA
68 Good,FaceB,Keep,NA
69 Bad,FaceA,Keep,NA
70 Bad,FaceA,Keep,NA
71 Neutral,FaceC,Share,PartnerShares
72 Good,FaceB,Share,PartnerShares

Post trust ratings
Good 5
Bad 1
Neutral 5

Post test questions
Bad Face: Bad name (correct)
Neutral Face: Neutral name (correct)
Good Face: Good name (correct)
Good face: Good bio (correct)
Neutral face: Neutral bio (correct)
Bad face: Bad bio (correct)
