# Supplementary material for: The personality trait of behavioral inhibition modulates perceptions of moral character and performance during the trust game: behavioral results and computational modeling
Source: PeerJ. 2016 Feb 8;4:e1631. doi: 10.7717/peerj.1631 (PMC4800786; doi:10.7717/peerj.1631)
Supplement: Supplemental Information 1 — Text files containing data from each participant in the trust game. A separate line for each trial in the game indicates the type of partner (good, neutral or bad) for that trial, the face corresponding to the partner, whether the participant shared, and if so, whether the partner also shared. [file peerj-04-1631-s001.zip › raw data files/KS1_F13_022.txt]

KeepShare, v. 1
Subject ID: F13_022
Experimenter: RS

Good Alex Thompson FaceC
Bad Christopher Zizzo FaceB
Neutral James Sweeney FaceA

Initial trust ratings
Good 7
Bad 3
Neutral 5

1 Bad,FaceB,Share,PartnerShares
2 Good,FaceC,Share,PartnerShares
3 Neutral,FaceA,Share,PartnerShares
4 Good,FaceC,Share,PartnerShares
5 Bad,FaceB,Keep,NA
6 Neutral,FaceA,Share,PartnerKeeps
7 Good,FaceC,Share,PartnerShares
8 Bad,FaceB,Share,PartnerKeeps
9 Neutral,FaceA,Share,PartnerShares
10 Bad,FaceB,Keep,NA
11 Good,FaceC,Share,PartnerKeeps
12 Neutral,FaceA,Share,PartnerShares
13 Bad,FaceB,Keep,NA
14 Good,FaceC,Share,PartnerShares
15 Neutral,FaceA,Share,PartnerKeeps
16 Good,FaceC,Share,PartnerKeeps
17 Bad,FaceB,Share,PartnerKeeps
18 Neutral,FaceA,Keep,NA
19 Bad,FaceB,Keep,NA
20 Good,FaceC,Share,PartnerShares
21 Neutral,FaceA,Keep,NA
22 Good,FaceC,Share,PartnerKeeps
23 Bad,FaceB,Keep,NA
24 Neutral,FaceA,Share,PartnerShares
25 Bad,FaceB,Share,PartnerShares
26 Good,FaceC,Keep,NA
27 Neutral,FaceA,Share,PartnerShares
28 Good,FaceC,Share,PartnerKeeps
29 Neutral,FaceA,Keep,NA
30 Bad,FaceB,Share,PartnerKeeps
31 Good,FaceC,Keep,NA
32 Bad,FaceB,Share,PartnerKeeps
33 Neutral,FaceA,Share,PartnerShares
34 Neutral,FaceA,Keep,NA
35 Bad,FaceB,Share,PartnerKeeps
36 Good,FaceC,Keep,NA
37 Neutral,FaceA,Keep,NA
38 Bad,FaceB,Share,PartnerShares
39 Good,FaceC,Share,PartnerShares
40 Bad,FaceB,Keep,NA
41 Good,FaceC,Share,PartnerShares
42 Neutral,FaceA,Share,PartnerShares
43 Good,FaceC,Keep,NA
44 Bad,FaceB,Share,PartnerKeeps
45 Neutral,FaceA,Keep,NA
46 Good,FaceC,Share,PartnerShares
47 Bad,FaceB,Share,PartnerKeeps
48 Neutral,FaceA,Keep,NA
49 Good,FaceC,Share,PartnerShares
50 Bad,FaceB,Share,PartnerKeeps
51 Neutral,FaceA,Keep,NA
52 Good,FaceC,Share,PartnerShares
53 Neutral,FaceA,Share,PartnerShares
54 Bad,FaceB,Share,PartnerKeeps
55 Good,FaceC,Keep,NA
56 Bad,FaceB,Keep,NA
57 Neutral,FaceA,Share,PartnerShares
58 Neutral,FaceA,Keep,NA
59 Bad,FaceB,Share,PartnerKeeps
60 Good,FaceC,Keep,NA
61 Neutral,FaceA,Share,PartnerShares
62 Bad,FaceB,Share,PartnerShares
63 Good,FaceC,Share,PartnerShares
64 Good,FaceC,Share,PartnerKeeps
65 Bad,FaceB,Keep,NA
66 Neutral,FaceA,Keep,NA
67 Neutral,FaceA,Share,PartnerShares
68 Good,FaceC,Share,PartnerKeeps
69 Bad,FaceB,Keep,NA
70 Neutral,FaceA,Share,PartnerKeeps
71 Bad,FaceB,Keep,NA
72 Good,FaceC,Share,PartnerKeeps

Post trust ratings
Good 4
Bad 5
Neutral 6

Post test questions
Bad Face: Bad name (correct)
Neutral Face: Neutral name (correct)
Good Face: Good name (correct)
Good face: Good bio (correct)
Neutral face: Neutral bio (correct)
Bad face: Bad bio (correct)
