# Supplementary material for: The personality trait of behavioral inhibition modulates perceptions of moral character and performance during the trust game: behavioral results and computational modeling
Source: PeerJ. 2016 Feb 8;4:e1631. doi: 10.7717/peerj.1631 (PMC4800786; doi:10.7717/peerj.1631)
Supplement: Supplemental Information 1 — Text files containing data from each participant in the trust game. A separate line for each trial in the game indicates the type of partner (good, neutral or bad) for that trial, the face corresponding to the partner, whether the participant shared, and if so, whether the partner also shared. [file peerj-04-1631-s001.zip › raw data files/KS1_F13_023.txt]

KeepShare, v. 1
Subject ID: F13_023
Experimenter: BE

Good Alex Thompson FaceA
Bad Christopher Zizzo FaceB
Neutral James Sweeney FaceC

Initial trust ratings
Good 7
Bad 1
Neutral 5

1 Neutral,FaceC,Keep,NA
2 Bad,FaceB,Keep,NA
3 Good,FaceA,Share,PartnerKeeps
4 Good,FaceA,Keep,NA
5 Neutral,FaceC,Share,PartnerShares
6 Bad,FaceB,Share,PartnerKeeps
7 Bad,FaceB,Keep,NA
8 Neutral,FaceC,Share,PartnerKeeps
9 Good,FaceA,Keep,NA
10 Bad,FaceB,Share,PartnerKeeps
11 Neutral,FaceC,Share,PartnerShares
12 Good,FaceA,Share,PartnerKeeps
13 Bad,FaceB,Keep,NA
14 Good,FaceA,Share,PartnerKeeps
15 Neutral,FaceC,Share,PartnerKeeps
16 Good,FaceA,Keep,NA
17 Bad,FaceB,Keep,NA
18 Neutral,FaceC,Keep,NA
19 Bad,FaceB,Keep,NA
20 Neutral,FaceC,Share,PartnerKeeps
21 Good,FaceA,Share,PartnerShares
22 Good,FaceA,Keep,NA
23 Bad,FaceB,Share,PartnerKeeps
24 Neutral,FaceC,Share,PartnerShares
25 Neutral,FaceC,Keep,NA
26 Good,FaceA,Share,PartnerShares
27 Bad,FaceB,Keep,NA
28 Good,FaceA,Share,PartnerKeeps
29 Bad,FaceB,Keep,NA
30 Neutral,FaceC,Share,PartnerShares
31 Bad,FaceB,Keep,NA
32 Good,FaceA,Share,PartnerKeeps
33 Neutral,FaceC,Keep,NA
34 Good,FaceA,Keep,NA
35 Bad,FaceB,Keep,NA
36 Neutral,FaceC,Keep,NA
37 Bad,FaceB,Keep,NA
38 Good,FaceA,Keep,NA
39 Neutral,FaceC,Share,PartnerShares
40 Good,FaceA,Share,PartnerShares
41 Neutral,FaceC,Keep,NA
42 Bad,FaceB,Share,PartnerShares
43 Bad,FaceB,Share,PartnerShares
44 Good,FaceA,Keep,NA
45 Neutral,FaceC,Share,PartnerShares
46 Neutral,FaceC,Share,PartnerKeeps
47 Good,FaceA,Keep,NA
48 Bad,FaceB,Share,PartnerShares
49 Neutral,FaceC,Keep,NA
50 Bad,FaceB,Share,PartnerKeeps
51 Good,FaceA,Share,PartnerShares
52 Good,FaceA,Share,PartnerShares
53 Neutral,FaceC,Keep,NA
54 Bad,FaceB,Share,PartnerKeeps
55 Good,FaceA,Keep,NA
56 Neutral,FaceC,Keep,NA
57 Bad,FaceB,Share,PartnerKeeps
58 Neutral,FaceC,Share,PartnerShares
59 Bad,FaceB,Share,PartnerKeeps
60 Good,FaceA,Keep,NA
61 Good,FaceA,Share,PartnerKeeps
62 Neutral,FaceC,Share,PartnerShares
63 Bad,FaceB,Keep,NA
64 Good,FaceA,Share,PartnerKeeps
65 Bad,FaceB,Keep,NA
66 Neutral,FaceC,Keep,NA
67 Good,FaceA,Keep,NA
68 Neutral,FaceC,Share,PartnerKeeps
69 Bad,FaceB,Share,PartnerKeeps
70 Bad,FaceB,Share,PartnerShares
71 Good,FaceA,Share,PartnerKeeps
72 Neutral,FaceC,Keep,NA

Post trust ratings
Good 6
Bad 2
Neutral 4

Post test questions
Bad Face: Bad name (correct)
Neutral Face: Neutral name (correct)
Good Face: Good name (correct)
Good face: Good bio (correct)
Neutral face: Neutral bio (correct)
Bad face: Bad bio (correct)
