# Supplementary material for: The personality trait of behavioral inhibition modulates perceptions of moral character and performance during the trust game: behavioral results and computational modeling
Source: PeerJ. 2016 Feb 8;4:e1631. doi: 10.7717/peerj.1631 (PMC4800786; doi:10.7717/peerj.1631)
Supplement: Supplemental Information 1 — Text files containing data from each participant in the trust game. A separate line for each trial in the game indicates the type of partner (good, neutral or bad) for that trial, the face corresponding to the partner, whether the participant shared, and if so, whether the partner also shared. [file peerj-04-1631-s001.zip › raw data files/KS1_F13_024.txt]

KeepShare, v. 1
Subject ID: F13_024
Experimenter: RS

Good Alex Thompson FaceA
Bad James Sweeney FaceC
Neutral Christopher Zizzo FaceB

Initial trust ratings
Good 6
Bad 1
Neutral 4

1 Good,FaceA,Share,PartnerShares
2 Bad,FaceC,Keep,NA
3 Neutral,FaceB,Keep,NA
4 Good,FaceA,Share,PartnerShares
5 Neutral,FaceB,Share,PartnerKeeps
6 Bad,FaceC,Share,PartnerShares
7 Neutral,FaceB,Share,PartnerShares
8 Good,FaceA,Share,PartnerKeeps
9 Bad,FaceC,Keep,NA
10 Good,FaceA,Share,PartnerShares
11 Bad,FaceC,Keep,NA
12 Neutral,FaceB,Share,PartnerShares
13 Good,FaceA,Share,PartnerShares
14 Neutral,FaceB,Share,PartnerShares
15 Bad,FaceC,Share,PartnerShares
16 Good,FaceA,Share,PartnerKeeps
17 Bad,FaceC,Keep,NA
18 Neutral,FaceB,Share,PartnerShares
19 Bad,FaceC,Keep,NA
20 Good,FaceA,Share,PartnerShares
21 Neutral,FaceB,Share,PartnerKeeps
22 Good,FaceA,Share,PartnerShares
23 Bad,FaceC,Share,PartnerShares
24 Neutral,FaceB,Share,PartnerKeeps
25 Neutral,FaceB,Share,PartnerShares
26 Good,FaceA,Share,PartnerKeeps
27 Bad,FaceC,Share,PartnerKeeps
28 Good,FaceA,Share,PartnerKeeps
29 Neutral,FaceB,Share,PartnerShares
30 Bad,FaceC,Share,PartnerKeeps
31 Good,FaceA,Share,PartnerShares
32 Bad,FaceC,Share,PartnerShares
33 Neutral,FaceB,Share,PartnerKeeps
34 Good,FaceA,Share,PartnerKeeps
35 Neutral,FaceB,Share,PartnerKeeps
36 Bad,FaceC,Share,PartnerKeeps
37 Neutral,FaceB,Share,PartnerKeeps
38 Bad,FaceC,Keep,NA
39 Good,FaceA,Share,PartnerKeeps
40 Bad,FaceC,Share,PartnerShares
41 Neutral,FaceB,Share,PartnerShares
42 Good,FaceA,Keep,NA
43 Good,FaceA,Keep,NA
44 Bad,FaceC,Keep,NA
45 Neutral,FaceB,Share,PartnerKeeps
46 Neutral,FaceB,Share,PartnerKeeps
47 Bad,FaceC,Keep,NA
48 Good,FaceA,Share,PartnerKeeps
49 Neutral,FaceB,Keep,NA
50 Good,FaceA,Share,PartnerKeeps
51 Bad,FaceC,Share,PartnerShares
52 Good,FaceA,Keep,NA
53 Bad,FaceC,Share,PartnerKeeps
54 Neutral,FaceB,Share,PartnerShares
55 Bad,FaceC,Share,PartnerKeeps
56 Good,FaceA,Share,PartnerKeeps
57 Neutral,FaceB,Share,PartnerShares
58 Good,FaceA,Keep,NA
59 Bad,FaceC,Share,PartnerShares
60 Neutral,FaceB,Share,PartnerShares
61 Bad,FaceC,Keep,NA
62 Neutral,FaceB,Keep,NA
63 Good,FaceA,Keep,NA
64 Neutral,FaceB,Share,PartnerShares
65 Bad,FaceC,Keep,NA
66 Good,FaceA,Share,PartnerKeeps
67 Bad,FaceC,Share,PartnerShares
68 Good,FaceA,Keep,NA
69 Neutral,FaceB,Share,PartnerKeeps
70 Bad,FaceC,Share,PartnerShares
71 Neutral,FaceB,Share,PartnerKeeps
72 Good,FaceA,Keep,NA

Post trust ratings
Good 2
Bad 4
Neutral 4

Post test questions
Bad Face: Bad name (correct)
Neutral Face: Neutral name (correct)
Good Face: Good name (correct)
Good face: Good bio (correct)
Neutral face: Neutral bio (correct)
Bad face: Bad bio (correct)
