# Supplementary material for: The personality trait of behavioral inhibition modulates perceptions of moral character and performance during the trust game: behavioral results and computational modeling
Source: PeerJ. 2016 Feb 8;4:e1631. doi: 10.7717/peerj.1631 (PMC4800786; doi:10.7717/peerj.1631)
Supplement: Supplemental Information 1 — Text files containing data from each participant in the trust game. A separate line for each trial in the game indicates the type of partner (good, neutral or bad) for that trial, the face corresponding to the partner, whether the participant shared, and if so, whether the partner also shared. [file peerj-04-1631-s001.zip › raw data files/KS1_F13_025.txt]

KeepShare, v. 1
Subject ID: F13_025
Experimenter: BE

Good Christopher Zizzo FaceA
Bad Alex Thompson FaceB
Neutral James Sweeney FaceC

Initial trust ratings
Good 7
Bad 1
Neutral 4

1 Bad,FaceB,Keep,NA
2 Neutral,FaceC,Share,PartnerShares
3 Good,FaceA,Share,PartnerShares
4 Good,FaceA,Share,PartnerKeeps
5 Bad,FaceB,Keep,NA
6 Neutral,FaceC,Keep,NA
7 Bad,FaceB,Keep,NA
8 Neutral,FaceC,Keep,NA
9 Good,FaceA,Share,PartnerKeeps
10 Bad,FaceB,Keep,NA
11 Neutral,FaceC,Keep,NA
12 Good,FaceA,Share,PartnerKeeps
13 Good,FaceA,Share,PartnerShares
14 Bad,FaceB,Keep,NA
15 Neutral,FaceC,Keep,NA
16 Good,FaceA,Share,PartnerKeeps
17 Bad,FaceB,Keep,NA
18 Neutral,FaceC,Keep,NA
19 Bad,FaceB,Keep,NA
20 Neutral,FaceC,Keep,NA
21 Good,FaceA,Share,PartnerKeeps
22 Neutral,FaceC,Keep,NA
23 Bad,FaceB,Keep,NA
24 Good,FaceA,Share,PartnerShares
25 Good,FaceA,Share,PartnerShares
26 Bad,FaceB,Keep,NA
27 Neutral,FaceC,Keep,NA
28 Good,FaceA,Share,PartnerKeeps
29 Neutral,FaceC,Keep,NA
30 Bad,FaceB,Keep,NA
31 Good,FaceA,Share,PartnerKeeps
32 Neutral,FaceC,Keep,NA
33 Bad,FaceB,Keep,NA
34 Bad,FaceB,Keep,NA
35 Good,FaceA,Share,PartnerShares
36 Neutral,FaceC,Keep,NA
37 Bad,FaceB,Keep,NA
38 Neutral,FaceC,Keep,NA
39 Good,FaceA,Share,PartnerShares
40 Neutral,FaceC,Keep,NA
41 Bad,FaceB,Keep,NA
42 Good,FaceA,Share,PartnerShares
43 Bad,FaceB,Keep,NA
44 Good,FaceA,Share,PartnerKeeps
45 Neutral,FaceC,Keep,NA
46 Good,FaceA,Share,PartnerShares
47 Bad,FaceB,Keep,NA
48 Neutral,FaceC,Keep,NA
49 Good,FaceA,Share,PartnerKeeps
50 Bad,FaceB,Keep,NA
51 Neutral,FaceC,Keep,NA
52 Bad,FaceB,Keep,NA
53 Neutral,FaceC,Keep,NA
54 Good,FaceA,Share,PartnerKeeps
55 Good,FaceA,Share,PartnerKeeps
56 Neutral,FaceC,Keep,NA
57 Bad,FaceB,Keep,NA
58 Bad,FaceB,Keep,NA
59 Neutral,FaceC,Keep,NA
60 Good,FaceA,Share,PartnerShares
61 Good,FaceA,Share,PartnerShares
62 Neutral,FaceC,Keep,NA
63 Bad,FaceB,Keep,NA
64 Bad,FaceB,Keep,NA
65 Good,FaceA,Share,PartnerKeeps
66 Neutral,FaceC,Keep,NA
67 Bad,FaceB,Keep,NA
68 Neutral,FaceC,Keep,NA
69 Good,FaceA,Share,PartnerKeeps
70 Neutral,FaceC,Keep,NA
71 Bad,FaceB,Keep,NA
72 Good,FaceA,Share,PartnerKeeps

Post trust ratings
Good 7
Bad 1
Neutral 4

Post test questions
Bad Face: Bad name (correct)
Neutral Face: Neutral name (correct)
Good Face: Good name (correct)
Good face: Good bio (correct)
Neutral face: Neutral bio (correct)
Bad face: Bad bio (correct)
