# Supplementary material for: The personality trait of behavioral inhibition modulates perceptions of moral character and performance during the trust game: behavioral results and computational modeling
Source: PeerJ. 2016 Feb 8;4:e1631. doi: 10.7717/peerj.1631 (PMC4800786; doi:10.7717/peerj.1631)
Supplement: Supplemental Information 1 — Text files containing data from each participant in the trust game. A separate line for each trial in the game indicates the type of partner (good, neutral or bad) for that trial, the face corresponding to the partner, whether the participant shared, and if so, whether the partner also shared. [file peerj-04-1631-s001.zip › raw data files/KS1_F13_026.txt]

KeepShare, v. 1
Subject ID: F13_026
Experimenter: RS

Good Christopher Zizzo FaceB
Bad James Sweeney FaceA
Neutral Alex Thompson FaceC

Initial trust ratings
Good 7
Bad 1
Neutral 4

1 Bad,FaceA,Keep,NA
2 Neutral,FaceC,Share,PartnerKeeps
3 Good,FaceB,Share,PartnerKeeps
4 Neutral,FaceC,Keep,NA
5 Good,FaceB,Share,PartnerShares
6 Bad,FaceA,Keep,NA
7 Neutral,FaceC,Keep,NA
8 Bad,FaceA,Keep,NA
9 Good,FaceB,Share,PartnerShares
10 Neutral,FaceC,Keep,NA
11 Good,FaceB,Share,PartnerShares
12 Bad,FaceA,Keep,NA
13 Bad,FaceA,Keep,NA
14 Neutral,FaceC,Keep,NA
15 Good,FaceB,Share,PartnerShares
16 Neutral,FaceC,Keep,NA
17 Good,FaceB,Share,PartnerShares
18 Bad,FaceA,Keep,NA
19 Good,FaceB,Share,PartnerShares
20 Bad,FaceA,Keep,NA
21 Neutral,FaceC,Keep,NA
22 Good,FaceB,Share,PartnerShares
23 Neutral,FaceC,Share,PartnerKeeps
24 Bad,FaceA,Keep,NA
25 Bad,FaceA,Keep,NA
26 Neutral,FaceC,Keep,NA
27 Good,FaceB,Share,PartnerShares
28 Bad,FaceA,Keep,NA
29 Neutral,FaceC,Keep,NA
30 Good,FaceB,Share,PartnerShares
31 Neutral,FaceC,Keep,NA
32 Good,FaceB,Share,PartnerShares
33 Bad,FaceA,Keep,NA
34 Bad,FaceA,Keep,NA
35 Neutral,FaceC,Keep,NA
36 Good,FaceB,Share,PartnerKeeps
37 Good,FaceB,Keep,NA
38 Neutral,FaceC,Keep,NA
39 Bad,FaceA,Keep,NA
40 Neutral,FaceC,Keep,NA
41 Bad,FaceA,Keep,NA
42 Good,FaceB,Keep,NA
43 Good,FaceB,Keep,NA
44 Bad,FaceA,Keep,NA
45 Neutral,FaceC,Keep,NA
46 Bad,FaceA,Keep,NA
47 Good,FaceB,Keep,NA
48 Neutral,FaceC,Keep,NA
49 Neutral,FaceC,Keep,NA
50 Good,FaceB,Share,PartnerKeeps
51 Bad,FaceA,Keep,NA
52 Neutral,FaceC,Keep,NA
53 Bad,FaceA,Keep,NA
54 Good,FaceB,Keep,NA
55 Good,FaceB,Keep,NA
56 Neutral,FaceC,Keep,NA
57 Bad,FaceA,Keep,NA
58 Neutral,FaceC,Keep,NA
59 Bad,FaceA,Keep,NA
60 Good,FaceB,Keep,NA
61 Bad,FaceA,Keep,NA
62 Good,FaceB,Keep,NA
63 Neutral,FaceC,Keep,NA
64 Bad,FaceA,Keep,NA
65 Neutral,FaceC,Keep,NA
66 Good,FaceB,Keep,NA
67 Neutral,FaceC,Keep,NA
68 Good,FaceB,Keep,NA
69 Bad,FaceA,Keep,NA
70 Good,FaceB,Share,PartnerKeeps
71 Bad,FaceA,Keep,NA
72 Neutral,FaceC,Keep,NA

Post trust ratings
Good 5
Bad 1
Neutral 2

Post test questions
Bad Face: Bad name (correct)
Neutral Face: Neutral name (correct)
Good Face: Good name (correct)
Good face: Good bio (correct)
Neutral face: Neutral bio (correct)
Bad face: Bad bio (correct)
