# Supplementary material for: The personality trait of behavioral inhibition modulates perceptions of moral character and performance during the trust game: behavioral results and computational modeling
Source: PeerJ. 2016 Feb 8;4:e1631. doi: 10.7717/peerj.1631 (PMC4800786; doi:10.7717/peerj.1631)
Supplement: Supplemental Information 1 — Text files containing data from each participant in the trust game. A separate line for each trial in the game indicates the type of partner (good, neutral or bad) for that trial, the face corresponding to the partner, whether the participant shared, and if so, whether the partner also shared. [file peerj-04-1631-s001.zip › raw data files/KS1_F13_027.txt]

KeepShare, v. 1
Subject ID: F13_027
Experimenter: BE

Good James Sweeney FaceC
Bad Christopher Zizzo FaceA
Neutral Alex Thompson FaceB

Initial trust ratings
Good 7
Bad 2
Neutral 4

1 Good,FaceC,Share,PartnerShares
2 Neutral,FaceB,Keep,NA
3 Bad,FaceA,Keep,NA
4 Good,FaceC,Share,PartnerKeeps
5 Bad,FaceA,Keep,NA
6 Neutral,FaceB,Share,PartnerShares
7 Bad,FaceA,Keep,NA
8 Good,FaceC,Share,PartnerShares
9 Neutral,FaceB,Share,PartnerShares
10 Neutral,FaceB,Share,PartnerShares
11 Bad,FaceA,Keep,NA
12 Good,FaceC,Share,PartnerKeeps
13 Neutral,FaceB,Share,PartnerKeeps
14 Bad,FaceA,Keep,NA
15 Good,FaceC,Keep,NA
16 Neutral,FaceB,Share,PartnerKeeps
17 Good,FaceC,Share,PartnerShares
18 Bad,FaceA,Keep,NA
19 Good,FaceC,Share,PartnerKeeps
20 Bad,FaceA,Keep,NA
21 Neutral,FaceB,Keep,NA
22 Neutral,FaceB,Share,PartnerShares
23 Bad,FaceA,Keep,NA
24 Good,FaceC,Share,PartnerKeeps
25 Bad,FaceA,Keep,NA
26 Good,FaceC,Keep,NA
27 Neutral,FaceB,Share,PartnerShares
28 Good,FaceC,Share,PartnerShares
29 Neutral,FaceB,Share,PartnerShares
30 Bad,FaceA,Keep,NA
31 Good,FaceC,Share,PartnerShares
32 Neutral,FaceB,Share,PartnerShares
33 Bad,FaceA,Keep,NA
34 Bad,FaceA,Keep,NA
35 Neutral,FaceB,Share,PartnerKeeps
36 Good,FaceC,Share,PartnerKeeps
37 Good,FaceC,Share,PartnerKeeps
38 Neutral,FaceB,Share,PartnerShares
39 Bad,FaceA,Keep,NA
40 Neutral,FaceB,Share,PartnerKeeps
41 Bad,FaceA,Keep,NA
42 Good,FaceC,Keep,NA
43 Neutral,FaceB,Keep,NA
44 Good,FaceC,Share,PartnerKeeps
45 Bad,FaceA,Keep,NA
46 Good,FaceC,Keep,NA
47 Bad,FaceA,Keep,NA
48 Neutral,FaceB,Keep,NA
49 Good,FaceC,Keep,NA
50 Bad,FaceA,Keep,NA
51 Neutral,FaceB,Share,PartnerShares
52 Good,FaceC,Share,PartnerShares
53 Bad,FaceA,Keep,NA
54 Neutral,FaceB,Share,PartnerKeeps
55 Good,FaceC,Share,PartnerKeeps
56 Neutral,FaceB,Share,PartnerShares
57 Bad,FaceA,Keep,NA
58 Good,FaceC,Share,PartnerShares
59 Neutral,FaceB,Share,PartnerKeeps
60 Bad,FaceA,Keep,NA
61 Bad,FaceA,Keep,NA
62 Neutral,FaceB,Keep,NA
63 Good,FaceC,Share,PartnerShares
64 Neutral,FaceB,Share,PartnerShares
65 Bad,FaceA,Keep,NA
66 Good,FaceC,Keep,NA
67 Neutral,FaceB,Share,PartnerKeeps
68 Good,FaceC,Share,PartnerShares
69 Bad,FaceA,Keep,NA
70 Neutral,FaceB,Share,PartnerShares
71 Bad,FaceA,Keep,NA
72 Good,FaceC,Share,PartnerKeeps

Post trust ratings
Good 5
Bad 4
Neutral 5

Post test questions
Bad Face: Bad name (correct)
Neutral Face: Neutral name (correct)
Good Face: Good name (correct)
Good face: Good bio (correct)
Neutral face: Neutral bio (correct)
Bad face: Bad bio (correct)
