# Supplementary material for: The personality trait of behavioral inhibition modulates perceptions of moral character and performance during the trust game: behavioral results and computational modeling
Source: PeerJ. 2016 Feb 8;4:e1631. doi: 10.7717/peerj.1631 (PMC4800786; doi:10.7717/peerj.1631)
Supplement: Supplemental Information 1 — Text files containing data from each participant in the trust game. A separate line for each trial in the game indicates the type of partner (good, neutral or bad) for that trial, the face corresponding to the partner, whether the participant shared, and if so, whether the partner also shared. [file peerj-04-1631-s001.zip › raw data files/KS1_F13_028.txt]

KeepShare, v. 1
Subject ID: F13_028
Experimenter: RS

Good Christopher Zizzo FaceC
Bad Alex Thompson FaceB
Neutral James Sweeney FaceA

Initial trust ratings
Good 7
Bad 2
Neutral 4

1 Good,FaceC,Share,PartnerShares
2 Bad,FaceB,Keep,NA
3 Neutral,FaceA,Share,PartnerKeeps
4 Good,FaceC,Share,PartnerShares
5 Neutral,FaceA,Share,PartnerShares
6 Bad,FaceB,Keep,NA
7 Bad,FaceB,Keep,NA
8 Neutral,FaceA,Share,PartnerKeeps
9 Good,FaceC,Share,PartnerShares
10 Neutral,FaceA,Share,PartnerKeeps
11 Good,FaceC,Share,PartnerKeeps
12 Bad,FaceB,Keep,NA
13 Bad,FaceB,Keep,NA
14 Good,FaceC,Share,PartnerShares
15 Neutral,FaceA,Share,PartnerShares
16 Good,FaceC,Share,PartnerShares
17 Bad,FaceB,Share,PartnerKeeps
18 Neutral,FaceA,Share,PartnerKeeps
19 Bad,FaceB,Keep,NA
20 Neutral,FaceA,Share,PartnerShares
21 Good,FaceC,Share,PartnerShares
22 Good,FaceC,Share,PartnerKeeps
23 Neutral,FaceA,Share,PartnerKeeps
24 Bad,FaceB,Keep,NA
25 Neutral,FaceA,Share,PartnerShares
26 Good,FaceC,Share,PartnerKeeps
27 Bad,FaceB,Keep,NA
28 Bad,FaceB,Keep,NA
29 Neutral,FaceA,Share,PartnerShares
30 Good,FaceC,Keep,NA
31 Bad,FaceB,Keep,NA
32 Good,FaceC,Keep,NA
33 Neutral,FaceA,Share,PartnerShares
34 Good,FaceC,Share,PartnerKeeps
35 Neutral,FaceA,Share,PartnerShares
36 Bad,FaceB,Keep,NA
37 Neutral,FaceA,Share,PartnerKeeps
38 Bad,FaceB,Keep,NA
39 Good,FaceC,Keep,NA
40 Neutral,FaceA,Share,PartnerShares
41 Good,FaceC,Share,PartnerShares
42 Bad,FaceB,Keep,NA
43 Bad,FaceB,Share,PartnerKeeps
44 Good,FaceC,Share,PartnerKeeps
45 Neutral,FaceA,Share,PartnerShares
46 Good,FaceC,Share,PartnerShares
47 Bad,FaceB,Keep,NA
48 Neutral,FaceA,Share,PartnerShares
49 Bad,FaceB,Share,PartnerShares
50 Neutral,FaceA,Share,PartnerShares
51 Good,FaceC,Share,PartnerShares
52 Neutral,FaceA,Share,PartnerShares
53 Bad,FaceB,Share,PartnerKeeps
54 Good,FaceC,Share,PartnerShares
55 Good,FaceC,Share,PartnerShares
56 Neutral,FaceA,Share,PartnerShares
57 Bad,FaceB,Keep,NA
58 Bad,FaceB,Keep,NA
59 Good,FaceC,Keep,NA
60 Neutral,FaceA,Share,PartnerShares
61 Good,FaceC,Share,PartnerKeeps
62 Neutral,FaceA,Share,PartnerShares
63 Bad,FaceB,Keep,NA
64 Neutral,FaceA,Share,PartnerShares
65 Bad,FaceB,Keep,NA
66 Good,FaceC,Share,PartnerKeeps
67 Good,FaceC,Share,PartnerShares
68 Bad,FaceB,Keep,NA
69 Neutral,FaceA,Share,PartnerKeeps
70 Good,FaceC,Share,PartnerKeeps
71 Neutral,FaceA,Share,PartnerKeeps
72 Bad,FaceB,Share,PartnerShares

Post trust ratings
Good 6
Bad 1
Neutral 6

Post test questions
Bad Face: Bad name (correct)
Neutral Face: Neutral name (correct)
Good Face: Good name (correct)
Good face: Good bio (correct)
Neutral face: Neutral bio (correct)
Bad face: Bad bio (correct)
