# Supplementary material for: The personality trait of behavioral inhibition modulates perceptions of moral character and performance during the trust game: behavioral results and computational modeling
Source: PeerJ. 2016 Feb 8;4:e1631. doi: 10.7717/peerj.1631 (PMC4800786; doi:10.7717/peerj.1631)
Supplement: Supplemental Information 1 — Text files containing data from each participant in the trust game. A separate line for each trial in the game indicates the type of partner (good, neutral or bad) for that trial, the face corresponding to the partner, whether the participant shared, and if so, whether the partner also shared. [file peerj-04-1631-s001.zip › raw data files/KS1_F13_029.txt]

KeepShare, v. 1
Subject ID: F13-029
Experimenter: BE

Good Alex Thompson FaceA
Bad James Sweeney FaceB
Neutral Christopher Zizzo FaceC

Initial trust ratings
Good 7
Bad 2
Neutral 4

1 Bad,FaceB,Keep,NA
2 Good,FaceA,Share,PartnerKeeps
3 Neutral,FaceC,Share,PartnerKeeps
4 Good,FaceA,Share,PartnerKeeps
5 Neutral,FaceC,Share,PartnerShares
6 Bad,FaceB,Keep,NA
7 Bad,FaceB,Keep,NA
8 Neutral,FaceC,Keep,NA
9 Good,FaceA,Share,PartnerKeeps
10 Bad,FaceB,Share,PartnerShares
11 Neutral,FaceC,Keep,NA
12 Good,FaceA,Keep,NA
13 Good,FaceA,Keep,NA
14 Neutral,FaceC,Keep,NA
15 Bad,FaceB,Keep,NA
16 Good,FaceA,Share,PartnerShares
17 Neutral,FaceC,Share,PartnerShares
18 Bad,FaceB,Share,PartnerShares
19 Neutral,FaceC,Share,PartnerShares
20 Bad,FaceB,Share,PartnerShares
21 Good,FaceA,Share,PartnerKeeps
22 Bad,FaceB,Share,PartnerShares
23 Neutral,FaceC,Share,PartnerKeeps
24 Good,FaceA,Keep,NA
25 Neutral,FaceC,Share,PartnerShares
26 Good,FaceA,Share,PartnerKeeps
27 Bad,FaceB,Keep,NA
28 Neutral,FaceC,Share,PartnerShares
29 Bad,FaceB,Share,PartnerKeeps
30 Good,FaceA,Keep,NA
31 Bad,FaceB,Keep,NA
32 Neutral,FaceC,Share,PartnerKeeps
33 Good,FaceA,Keep,NA
34 Good,FaceA,Keep,NA
35 Bad,FaceB,Share,PartnerShares
36 Neutral,FaceC,Share,PartnerKeeps
37 Bad,FaceB,Share,PartnerShares
38 Neutral,FaceC,Keep,NA
39 Good,FaceA,Share,PartnerKeeps
40 Bad,FaceB,Share,PartnerShares
41 Good,FaceA,Keep,NA
42 Neutral,FaceC,Share,PartnerKeeps
43 Good,FaceA,Keep,NA
44 Neutral,FaceC,Share,PartnerShares
45 Bad,FaceB,Keep,NA
46 Neutral,FaceC,Share,PartnerShares
47 Good,FaceA,Share,PartnerKeeps
48 Bad,FaceB,Share,PartnerKeeps
49 Bad,FaceB,Keep,NA
50 Good,FaceA,Share,PartnerKeeps
51 Neutral,FaceC,Share,PartnerShares
52 Bad,FaceB,Keep,NA
53 Good,FaceA,Share,PartnerShares
54 Neutral,FaceC,Share,PartnerShares
55 Good,FaceA,Keep,NA
56 Bad,FaceB,Share,PartnerKeeps
57 Neutral,FaceC,Keep,NA
58 Good,FaceA,Share,PartnerKeeps
59 Neutral,FaceC,Share,PartnerKeeps
60 Bad,FaceB,Keep,NA
61 Good,FaceA,Share,PartnerKeeps
62 Bad,FaceB,Share,PartnerShares
63 Neutral,FaceC,Share,PartnerShares
64 Bad,FaceB,Keep,NA
65 Good,FaceA,Share,PartnerKeeps
66 Neutral,FaceC,Keep,NA
67 Bad,FaceB,Keep,NA
68 Neutral,FaceC,Keep,NA
69 Good,FaceA,Share,PartnerKeeps
70 Good,FaceA,Share,PartnerKeeps
71 Neutral,FaceC,Keep,NA
72 Bad,FaceB,Share,PartnerShares

Post trust ratings
Good 3
Bad 6
Neutral 5

Post test questions
Bad Face: Bad name (correct)
Neutral Face: Neutral name (correct)
Good Face: Good name (correct)
Good face: Good bio (correct)
Neutral face: Neutral bio (correct)
Bad face: Bad bio (correct)
