# Supplementary material for: The personality trait of behavioral inhibition modulates perceptions of moral character and performance during the trust game: behavioral results and computational modeling
Source: PeerJ. 2016 Feb 8;4:e1631. doi: 10.7717/peerj.1631 (PMC4800786; doi:10.7717/peerj.1631)
Supplement: Supplemental Information 1 — Text files containing data from each participant in the trust game. A separate line for each trial in the game indicates the type of partner (good, neutral or bad) for that trial, the face corresponding to the partner, whether the participant shared, and if so, whether the partner also shared. [file peerj-04-1631-s001.zip › raw data files/KS1_F13_030.txt]

KeepShare, v. 1
Subject ID: F13_030
Experimenter: RS

Good James Sweeney FaceB
Bad Christopher Zizzo FaceA
Neutral Alex Thompson FaceC

Initial trust ratings
Good 7
Bad 1
Neutral 5

1 Bad,FaceA,Keep,NA
2 Good,FaceB,Share,PartnerKeeps
3 Neutral,FaceC,Keep,NA
4 Bad,FaceA,Keep,NA
5 Neutral,FaceC,Keep,NA
6 Good,FaceB,Share,PartnerShares
7 Bad,FaceA,Keep,NA
8 Neutral,FaceC,Keep,NA
9 Good,FaceB,Share,PartnerShares
10 Neutral,FaceC,Share,PartnerShares
11 Good,FaceB,Keep,NA
12 Bad,FaceA,Share,PartnerKeeps
13 Neutral,FaceC,Share,PartnerShares
14 Bad,FaceA,Share,PartnerShares
15 Good,FaceB,Share,PartnerKeeps
16 Bad,FaceA,Keep,NA
17 Good,FaceB,Share,PartnerKeeps
18 Neutral,FaceC,Share,PartnerKeeps
19 Bad,FaceA,Share,PartnerShares
20 Good,FaceB,Keep,NA
21 Neutral,FaceC,Keep,NA
22 Bad,FaceA,Share,PartnerShares
23 Good,FaceB,Keep,NA
24 Neutral,FaceC,Keep,NA
25 Good,FaceB,Keep,NA
26 Bad,FaceA,Share,PartnerKeeps
27 Neutral,FaceC,Share,PartnerShares
28 Neutral,FaceC,Share,PartnerKeeps
29 Bad,FaceA,Keep,NA
30 Good,FaceB,Keep,NA
31 Good,FaceB,Keep,NA
32 Bad,FaceA,Share,PartnerShares
33 Neutral,FaceC,Share,PartnerKeeps
34 Good,FaceB,Share,PartnerShares
35 Neutral,FaceC,Keep,NA
36 Bad,FaceA,Share,PartnerKeeps
37 Good,FaceB,Share,PartnerKeeps
38 Neutral,FaceC,Keep,NA
39 Bad,FaceA,Keep,NA
40 Neutral,FaceC,Share,PartnerKeeps
41 Good,FaceB,Share,PartnerKeeps
42 Bad,FaceA,Keep,NA
43 Neutral,FaceC,Share,PartnerKeeps
44 Good,FaceB,Share,PartnerKeeps
45 Bad,FaceA,Keep,NA
46 Bad,FaceA,Share,PartnerShares
47 Good,FaceB,Share,PartnerShares
48 Neutral,FaceC,Keep,NA
49 Bad,FaceA,Share,PartnerKeeps
50 Good,FaceB,Share,PartnerShares
51 Neutral,FaceC,Keep,NA
52 Neutral,FaceC,Share,PartnerKeeps
53 Bad,FaceA,Share,PartnerShares
54 Good,FaceB,Keep,NA
55 Good,FaceB,Share,PartnerShares
56 Neutral,FaceC,Share,PartnerKeeps
57 Bad,FaceA,Share,PartnerKeeps
58 Good,FaceB,Share,PartnerKeeps
59 Neutral,FaceC,Keep,NA
60 Bad,FaceA,Keep,NA
61 Neutral,FaceC,Share,PartnerShares
62 Good,FaceB,Share,PartnerKeeps
63 Bad,FaceA,Keep,NA
64 Neutral,FaceC,Share,PartnerShares
65 Bad,FaceA,Share,PartnerShares
66 Good,FaceB,Keep,NA
67 Good,FaceB,Share,PartnerKeeps
68 Bad,FaceA,Share,PartnerKeeps
69 Neutral,FaceC,Keep,NA
70 Neutral,FaceC,Keep,NA
71 Bad,FaceA,Keep,NA
72 Good,FaceB,Share,PartnerKeeps

Post trust ratings
Good 2
Bad 2
Neutral 4

Post test questions
Bad Face: Bad name (correct)
Neutral Face: Neutral name (correct)
Good Face: Good name (correct)
Good face: Good bio (correct)
Neutral face: Neutral bio (correct)
Bad face: Bad bio (correct)
