# Supplementary material for: The personality trait of behavioral inhibition modulates perceptions of moral character and performance during the trust game: behavioral results and computational modeling
Source: PeerJ. 2016 Feb 8;4:e1631. doi: 10.7717/peerj.1631 (PMC4800786; doi:10.7717/peerj.1631)
Supplement: Supplemental Information 1 — Text files containing data from each participant in the trust game. A separate line for each trial in the game indicates the type of partner (good, neutral or bad) for that trial, the face corresponding to the partner, whether the participant shared, and if so, whether the partner also shared. [file peerj-04-1631-s001.zip › raw data files/KS1_F13_031.txt]

KeepShare, v. 1
Subject ID: F13_031
Experimenter: BE

Good Christopher Zizzo FaceC
Bad Alex Thompson FaceA
Neutral James Sweeney FaceB

Initial trust ratings
Good 7
Bad 1
Neutral 4

1 Good,FaceC,Share,PartnerShares
2 Neutral,FaceB,Keep,NA
3 Bad,FaceA,Keep,NA
4 Good,FaceC,Share,PartnerKeeps
5 Neutral,FaceB,Share,PartnerShares
6 Bad,FaceA,Keep,NA
7 Neutral,FaceB,Share,PartnerShares
8 Bad,FaceA,Keep,NA
9 Good,FaceC,Share,PartnerKeeps
10 Neutral,FaceB,Share,PartnerKeeps
11 Good,FaceC,Share,PartnerKeeps
12 Bad,FaceA,Keep,NA
13 Bad,FaceA,Share,PartnerKeeps
14 Neutral,FaceB,Share,PartnerShares
15 Good,FaceC,Share,PartnerKeeps
16 Good,FaceC,Share,PartnerKeeps
17 Bad,FaceA,Keep,NA
18 Neutral,FaceB,Share,PartnerShares
19 Neutral,FaceB,Share,PartnerKeeps
20 Bad,FaceA,Keep,NA
21 Good,FaceC,Share,PartnerShares
22 Bad,FaceA,Keep,NA
23 Good,FaceC,Keep,NA
24 Neutral,FaceB,Share,PartnerKeeps
25 Good,FaceC,Share,PartnerShares
26 Neutral,FaceB,Share,PartnerKeeps
27 Bad,FaceA,Keep,NA
28 Bad,FaceA,Keep,NA
29 Good,FaceC,Share,PartnerKeeps
30 Neutral,FaceB,Share,PartnerShares
31 Good,FaceC,Keep,NA
32 Bad,FaceA,Keep,NA
33 Neutral,FaceB,Share,PartnerShares
34 Neutral,FaceB,Share,PartnerShares
35 Bad,FaceA,Keep,NA
36 Good,FaceC,Share,PartnerKeeps
37 Neutral,FaceB,Share,PartnerShares
38 Good,FaceC,Keep,NA
39 Bad,FaceA,Share,PartnerKeeps
40 Neutral,FaceB,Share,PartnerShares
41 Good,FaceC,Share,PartnerKeeps
42 Bad,FaceA,Keep,NA
43 Bad,FaceA,Keep,NA
44 Neutral,FaceB,Share,PartnerShares
45 Good,FaceC,Keep,NA
46 Bad,FaceA,Keep,NA
47 Good,FaceC,Keep,NA
48 Neutral,FaceB,Share,PartnerKeeps
49 Neutral,FaceB,Share,PartnerShares
50 Bad,FaceA,Keep,NA
51 Good,FaceC,Share,PartnerKeeps
52 Bad,FaceA,Share,PartnerShares
53 Neutral,FaceB,Share,PartnerShares
54 Good,FaceC,Share,PartnerKeeps
55 Bad,FaceA,Keep,NA
56 Neutral,FaceB,Share,PartnerShares
57 Good,FaceC,Keep,NA
58 Bad,FaceA,Keep,NA
59 Good,FaceC,Keep,NA
60 Neutral,FaceB,Keep,NA
61 Bad,FaceA,Keep,NA
62 Good,FaceC,Keep,NA
63 Neutral,FaceB,Share,PartnerShares
64 Good,FaceC,Keep,NA
65 Bad,FaceA,Keep,NA
66 Neutral,FaceB,Share,PartnerShares
67 Good,FaceC,Keep,NA
68 Neutral,FaceB,Share,PartnerKeeps
69 Bad,FaceA,Keep,NA
70 Bad,FaceA,Keep,NA
71 Neutral,FaceB,Share,PartnerShares
72 Good,FaceC,Keep,NA

Post trust ratings
Good 3
Bad 1
Neutral 6

Post test questions
Bad Face: Bad name (correct)
Neutral Face: Neutral name (correct)
Good Face: Good name (correct)
Good face: Good bio (correct)
Neutral face: Neutral bio (correct)
Bad face: Bad bio (correct)
