# Supplementary material for: The personality trait of behavioral inhibition modulates perceptions of moral character and performance during the trust game: behavioral results and computational modeling
Source: PeerJ. 2016 Feb 8;4:e1631. doi: 10.7717/peerj.1631 (PMC4800786; doi:10.7717/peerj.1631)
Supplement: Supplemental Information 1 — Text files containing data from each participant in the trust game. A separate line for each trial in the game indicates the type of partner (good, neutral or bad) for that trial, the face corresponding to the partner, whether the participant shared, and if so, whether the partner also shared. [file peerj-04-1631-s001.zip › raw data files/KS1_F13_032.txt]

KeepShare, v. 1
Subject ID: F13_032
Experimenter: RS

Good Alex Thompson FaceC
Bad Christopher Zizzo FaceB
Neutral James Sweeney FaceA

Initial trust ratings
Good 5
Bad 1
Neutral 4

1 Bad,FaceB,Share,PartnerKeeps
2 Neutral,FaceA,Keep,NA
3 Good,FaceC,Share,PartnerKeeps
4 Bad,FaceB,Keep,NA
5 Good,FaceC,Share,PartnerKeeps
6 Neutral,FaceA,Keep,NA
7 Neutral,FaceA,Keep,NA
8 Bad,FaceB,Keep,NA
9 Good,FaceC,Keep,NA
10 Neutral,FaceA,Keep,NA
11 Good,FaceC,Keep,NA
12 Bad,FaceB,Keep,NA
13 Bad,FaceB,Keep,NA
14 Neutral,FaceA,Keep,NA
15 Good,FaceC,Keep,NA
16 Good,FaceC,Keep,NA
17 Neutral,FaceA,Keep,NA
18 Bad,FaceB,Keep,NA
19 Bad,FaceB,Keep,NA
20 Neutral,FaceA,Keep,NA
21 Good,FaceC,Keep,NA
22 Bad,FaceB,Keep,NA
23 Neutral,FaceA,Keep,NA
24 Good,FaceC,Keep,NA
25 Bad,FaceB,Keep,NA
26 Neutral,FaceA,Keep,NA
27 Good,FaceC,Keep,NA
28 Bad,FaceB,Keep,NA
29 Neutral,FaceA,Keep,NA
30 Good,FaceC,Keep,NA
31 Neutral,FaceA,Keep,NA
32 Good,FaceC,Share,PartnerKeeps
33 Bad,FaceB,Share,PartnerShares
34 Bad,FaceB,Share,PartnerKeeps
35 Neutral,FaceA,Share,PartnerKeeps
36 Good,FaceC,Share,PartnerKeeps
37 Neutral,FaceA,Keep,NA
38 Good,FaceC,Keep,NA
39 Bad,FaceB,Keep,NA
40 Good,FaceC,Keep,NA
41 Neutral,FaceA,Keep,NA
42 Bad,FaceB,Keep,NA
43 Good,FaceC,Keep,NA
44 Bad,FaceB,Keep,NA
45 Neutral,FaceA,Keep,NA
46 Bad,FaceB,Keep,NA
47 Neutral,FaceA,Keep,NA
48 Good,FaceC,Keep,NA
49 Good,FaceC,Keep,NA
50 Neutral,FaceA,Keep,NA
51 Bad,FaceB,Keep,NA
52 Neutral,FaceA,Keep,NA
53 Bad,FaceB,Keep,NA
54 Good,FaceC,Keep,NA
55 Neutral,FaceA,Keep,NA
56 Bad,FaceB,Keep,NA
57 Good,FaceC,Keep,NA
58 Good,FaceC,Keep,NA
59 Neutral,FaceA,Keep,NA
60 Bad,FaceB,Share,PartnerShares
61 Good,FaceC,Share,PartnerKeeps
62 Neutral,FaceA,Share,PartnerShares
63 Bad,FaceB,Keep,NA
64 Bad,FaceB,Share,PartnerKeeps
65 Good,FaceC,Keep,NA
66 Neutral,FaceA,Share,PartnerShares
67 Bad,FaceB,Share,PartnerShares
68 Good,FaceC,Share,PartnerKeeps
69 Neutral,FaceA,Keep,NA
70 Good,FaceC,Keep,NA
71 Neutral,FaceA,Share,PartnerKeeps
72 Bad,FaceB,Share,PartnerShares

Post trust ratings
Good 1
Bad 2
Neutral 2

Post test questions
Bad Face: Bad name (correct)
Neutral Face: Neutral name (correct)
Good Face: Good name (correct)
Good face: Good bio (correct)
Neutral face: Neutral bio (correct)
Bad face: Bad bio (correct)
