# Supplementary material for: The personality trait of behavioral inhibition modulates perceptions of moral character and performance during the trust game: behavioral results and computational modeling
Source: PeerJ. 2016 Feb 8;4:e1631. doi: 10.7717/peerj.1631 (PMC4800786; doi:10.7717/peerj.1631)
Supplement: Supplemental Information 1 — Text files containing data from each participant in the trust game. A separate line for each trial in the game indicates the type of partner (good, neutral or bad) for that trial, the face corresponding to the partner, whether the participant shared, and if so, whether the partner also shared. [file peerj-04-1631-s001.zip › raw data files/KS1_F13_033.txt]

KeepShare, v. 1
Subject ID: F13_033
Experimenter: BE

Good Alex Thompson FaceB
Bad Christopher Zizzo FaceC
Neutral James Sweeney FaceA

Initial trust ratings
Good 5
Bad 2
Neutral 4

1 Good,FaceB,Keep,NA
2 Bad,FaceC,Keep,NA
3 Neutral,FaceA,Share,PartnerShares
4 Good,FaceB,Share,PartnerKeeps
5 Neutral,FaceA,Share,PartnerShares
6 Bad,FaceC,Keep,NA
7 Neutral,FaceA,Share,PartnerKeeps
8 Good,FaceB,Keep,NA
9 Bad,FaceC,Keep,NA
10 Good,FaceB,Keep,NA
11 Bad,FaceC,Share,PartnerKeeps
12 Neutral,FaceA,Keep,NA
13 Good,FaceB,Keep,NA
14 Neutral,FaceA,Keep,NA
15 Bad,FaceC,Share,PartnerKeeps
16 Bad,FaceC,Keep,NA
17 Neutral,FaceA,Share,PartnerKeeps
18 Good,FaceB,Share,PartnerKeeps
19 Good,FaceB,Keep,NA
20 Bad,FaceC,Keep,NA
21 Neutral,FaceA,Keep,NA
22 Neutral,FaceA,Keep,NA
23 Good,FaceB,Keep,NA
24 Bad,FaceC,Keep,NA
25 Bad,FaceC,Share,PartnerKeeps
26 Neutral,FaceA,Share,PartnerShares
27 Good,FaceB,Keep,NA
28 Bad,FaceC,Keep,NA
29 Neutral,FaceA,Share,PartnerShares
30 Good,FaceB,Keep,NA
31 Bad,FaceC,Keep,NA
32 Neutral,FaceA,Share,PartnerShares
33 Good,FaceB,Keep,NA
34 Good,FaceB,Keep,NA
35 Bad,FaceC,Share,PartnerShares
36 Neutral,FaceA,Share,PartnerShares
37 Bad,FaceC,Share,PartnerShares
38 Neutral,FaceA,Share,PartnerKeeps
39 Good,FaceB,Share,PartnerKeeps
40 Bad,FaceC,Share,PartnerShares
41 Neutral,FaceA,Keep,NA
42 Good,FaceB,Keep,NA
43 Good,FaceB,Keep,NA
44 Bad,FaceC,Share,PartnerKeeps
45 Neutral,FaceA,Share,PartnerShares
46 Neutral,FaceA,Share,PartnerShares
47 Bad,FaceC,Keep,NA
48 Good,FaceB,Keep,NA
49 Bad,FaceC,Share,PartnerKeeps
50 Neutral,FaceA,Share,PartnerKeeps
51 Good,FaceB,Share,PartnerKeeps
52 Good,FaceB,Keep,NA
53 Bad,FaceC,Share,PartnerShares
54 Neutral,FaceA,Keep,NA
55 Neutral,FaceA,Keep,NA
56 Bad,FaceC,Share,PartnerKeeps
57 Good,FaceB,Share,PartnerKeeps
58 Good,FaceB,Keep,NA
59 Neutral,FaceA,Keep,NA
60 Bad,FaceC,Keep,NA
61 Neutral,FaceA,Keep,NA
62 Good,FaceB,Keep,NA
63 Bad,FaceC,Keep,NA
64 Bad,FaceC,Keep,NA
65 Good,FaceB,Keep,NA
66 Neutral,FaceA,Keep,NA
67 Neutral,FaceA,Share,PartnerShares
68 Bad,FaceC,Keep,NA
69 Good,FaceB,Keep,NA
70 Good,FaceB,Keep,NA
71 Neutral,FaceA,Keep,NA
72 Bad,FaceC,Share,PartnerKeeps

Post trust ratings
Good 5
Bad 3
Neutral 4

Post test questions
Bad Face: Bad name (correct)
Neutral Face: Neutral name (correct)
Good Face: Good name (correct)
Good face: Good bio (correct)
Neutral face: Good bio (wrong)
Bad face: Bad bio (correct)
