# Supplementary material for: The personality trait of behavioral inhibition modulates perceptions of moral character and performance during the trust game: behavioral results and computational modeling
Source: PeerJ. 2016 Feb 8;4:e1631. doi: 10.7717/peerj.1631 (PMC4800786; doi:10.7717/peerj.1631)
Supplement: Supplemental Information 1 — Text files containing data from each participant in the trust game. A separate line for each trial in the game indicates the type of partner (good, neutral or bad) for that trial, the face corresponding to the partner, whether the participant shared, and if so, whether the partner also shared. [file peerj-04-1631-s001.zip › raw data files/KS1_F13_034.txt]

KeepShare, v. 1
Subject ID: F13_034
Experimenter: RS

Good James Sweeney FaceA
Bad Alex Thompson FaceB
Neutral Christopher Zizzo FaceC

Initial trust ratings
Good 7
Bad 1
Neutral 3

1 Neutral,FaceC,Keep,NA
2 Bad,FaceB,Share,PartnerKeeps
3 Good,FaceA,Share,PartnerKeeps
4 Neutral,FaceC,Share,PartnerShares
5 Bad,FaceB,Keep,NA
6 Good,FaceA,Share,PartnerKeeps
7 Neutral,FaceC,Share,PartnerShares
8 Bad,FaceB,Keep,NA
9 Good,FaceA,Keep,NA
10 Good,FaceA,Keep,NA
11 Neutral,FaceC,Share,PartnerKeeps
12 Bad,FaceB,Keep,NA
13 Neutral,FaceC,Keep,NA
14 Bad,FaceB,Keep,NA
15 Good,FaceA,Share,PartnerShares
16 Bad,FaceB,Keep,NA
17 Good,FaceA,Share,PartnerShares
18 Neutral,FaceC,Share,PartnerKeeps
19 Bad,FaceB,Share,PartnerShares
20 Neutral,FaceC,Keep,NA
21 Good,FaceA,Share,PartnerShares
22 Good,FaceA,Keep,NA
23 Neutral,FaceC,Share,PartnerShares
24 Bad,FaceB,Share,PartnerShares
25 Bad,FaceB,Keep,NA
26 Good,FaceA,Share,PartnerKeeps
27 Neutral,FaceC,Share,PartnerShares
28 Neutral,FaceC,Keep,NA
29 Good,FaceA,Share,PartnerKeeps
30 Bad,FaceB,Share,PartnerShares
31 Bad,FaceB,Keep,NA
32 Neutral,FaceC,Share,PartnerShares
33 Good,FaceA,Share,PartnerShares
34 Neutral,FaceC,Keep,NA
35 Bad,FaceB,Share,PartnerKeeps
36 Good,FaceA,Share,PartnerKeeps
37 Bad,FaceB,Keep,NA
38 Good,FaceA,Share,PartnerShares
39 Neutral,FaceC,Share,PartnerShares
40 Neutral,FaceC,Keep,NA
41 Good,FaceA,Share,PartnerShares
42 Bad,FaceB,Share,PartnerShares
43 Good,FaceA,Keep,NA
44 Bad,FaceB,Share,PartnerKeeps
45 Neutral,FaceC,Share,PartnerKeeps
46 Bad,FaceB,Keep,NA
47 Neutral,FaceC,Share,PartnerKeeps
48 Good,FaceA,Share,PartnerShares
49 Good,FaceA,Keep,NA
50 Neutral,FaceC,Share,PartnerShares
51 Bad,FaceB,Share,PartnerKeeps
52 Neutral,FaceC,Share,PartnerKeeps
53 Good,FaceA,Keep,NA
54 Bad,FaceB,Share,PartnerShares
55 Bad,FaceB,Keep,NA
56 Neutral,FaceC,Share,PartnerShares
57 Good,FaceA,Share,PartnerShares
58 Neutral,FaceC,Keep,NA
59 Good,FaceA,Keep,NA
60 Bad,FaceB,Share,PartnerKeeps
61 Good,FaceA,Share,PartnerShares
62 Neutral,FaceC,Share,PartnerShares
63 Bad,FaceB,Keep,NA
64 Good,FaceA,Share,PartnerKeeps
65 Bad,FaceB,Share,PartnerShares
66 Neutral,FaceC,Share,PartnerShares
67 Neutral,FaceC,Keep,NA
68 Good,FaceA,Keep,NA
69 Bad,FaceB,Share,PartnerKeeps
70 Neutral,FaceC,Share,PartnerShares
71 Bad,FaceB,Keep,NA
72 Good,FaceA,Share,PartnerShares

Post trust ratings
Good 5
Bad 3
Neutral 4

Post test questions
Bad Face: Bad name (correct)
Neutral Face: Neutral name (correct)
Good Face: Good name (correct)
Good face: Good bio (correct)
Neutral face: Neutral bio (correct)
Bad face: Bad bio (correct)
