# Supplementary material for: The personality trait of behavioral inhibition modulates perceptions of moral character and performance during the trust game: behavioral results and computational modeling
Source: PeerJ. 2016 Feb 8;4:e1631. doi: 10.7717/peerj.1631 (PMC4800786; doi:10.7717/peerj.1631)
Supplement: Supplemental Information 1 — Text files containing data from each participant in the trust game. A separate line for each trial in the game indicates the type of partner (good, neutral or bad) for that trial, the face corresponding to the partner, whether the participant shared, and if so, whether the partner also shared. [file peerj-04-1631-s001.zip › raw data files/KS1_F13_035.txt]

KeepShare, v. 1
Subject ID: F13_035
Experimenter: BE

Good Christopher Zizzo FaceC
Bad James Sweeney FaceA
Neutral Alex Thompson FaceB

Initial trust ratings
Good 7
Bad 1
Neutral 7

1 Bad,FaceA,Keep,NA
2 Neutral,FaceB,Share,PartnerKeeps
3 Good,FaceC,Share,PartnerShares
4 Neutral,FaceB,Share,PartnerShares
5 Bad,FaceA,Share,PartnerShares
6 Good,FaceC,Share,PartnerKeeps
7 Bad,FaceA,Share,PartnerShares
8 Neutral,FaceB,Keep,NA
9 Good,FaceC,Share,PartnerShares
10 Bad,FaceA,Share,PartnerShares
11 Neutral,FaceB,Share,PartnerShares
12 Good,FaceC,Share,PartnerKeeps
13 Bad,FaceA,Keep,NA
14 Neutral,FaceB,Share,PartnerShares
15 Good,FaceC,Share,PartnerShares
16 Neutral,FaceB,Keep,NA
17 Good,FaceC,Keep,NA
18 Bad,FaceA,Share,PartnerShares
19 Neutral,FaceB,Share,PartnerShares
20 Good,FaceC,Share,PartnerKeeps
21 Bad,FaceA,Share,PartnerShares
22 Good,FaceC,Keep,NA
23 Neutral,FaceB,Keep,NA
24 Bad,FaceA,Share,PartnerShares
25 Good,FaceC,Share,PartnerShares
26 Neutral,FaceB,Share,PartnerShares
27 Bad,FaceA,Keep,NA
28 Bad,FaceA,Keep,NA
29 Neutral,FaceB,Keep,NA
30 Good,FaceC,Share,PartnerKeeps
31 Good,FaceC,Share,PartnerKeeps
32 Bad,FaceA,Share,PartnerShares
33 Neutral,FaceB,Share,PartnerKeeps
34 Bad,FaceA,Share,PartnerShares
35 Good,FaceC,Keep,NA
36 Neutral,FaceB,Share,PartnerKeeps
37 Good,FaceC,Share,PartnerShares
38 Bad,FaceA,Share,PartnerKeeps
39 Neutral,FaceB,Keep,NA
40 Neutral,FaceB,Keep,NA
41 Good,FaceC,Keep,NA
42 Bad,FaceA,Share,PartnerKeeps
43 Neutral,FaceB,Share,PartnerKeeps
44 Bad,FaceA,Share,PartnerKeeps
45 Good,FaceC,Share,PartnerKeeps
46 Good,FaceC,Share,PartnerKeeps
47 Neutral,FaceB,Keep,NA
48 Bad,FaceA,Share,PartnerShares
49 Bad,FaceA,Share,PartnerKeeps
50 Neutral,FaceB,Share,PartnerKeeps
51 Good,FaceC,Share,PartnerShares
52 Good,FaceC,Share,PartnerKeeps
53 Bad,FaceA,Share,PartnerShares
54 Neutral,FaceB,Keep,NA
55 Good,FaceC,Keep,NA
56 Neutral,FaceB,Keep,NA
57 Bad,FaceA,Share,PartnerShares
58 Neutral,FaceB,Share,PartnerKeeps
59 Good,FaceC,Share,PartnerKeeps
60 Bad,FaceA,Share,PartnerShares
61 Bad,FaceA,Share,PartnerKeeps
62 Neutral,FaceB,Keep,NA
63 Good,FaceC,Keep,NA
64 Bad,FaceA,Share,PartnerShares
65 Neutral,FaceB,Keep,NA
66 Good,FaceC,Keep,NA
67 Good,FaceC,Share,PartnerShares
68 Neutral,FaceB,Keep,NA
69 Bad,FaceA,Share,PartnerShares
70 Neutral,FaceB,Keep,NA
71 Good,FaceC,Share,PartnerKeeps
72 Bad,FaceA,Share,PartnerKeeps

Post trust ratings
Good 5
Bad 6
Neutral 3

Post test questions
Bad Face: Bad name (correct)
Neutral Face: Neutral name (correct)
Good Face: Good name (correct)
Good face: Good bio (correct)
Neutral face: Neutral bio (correct)
Bad face: Bad bio (correct)
