# Supplementary material for: The personality trait of behavioral inhibition modulates perceptions of moral character and performance during the trust game: behavioral results and computational modeling
Source: PeerJ. 2016 Feb 8;4:e1631. doi: 10.7717/peerj.1631 (PMC4800786; doi:10.7717/peerj.1631)
Supplement: Supplemental Information 1 — Text files containing data from each participant in the trust game. A separate line for each trial in the game indicates the type of partner (good, neutral or bad) for that trial, the face corresponding to the partner, whether the participant shared, and if so, whether the partner also shared. [file peerj-04-1631-s001.zip › raw data files/KS1_F13_036.txt]

KeepShare, v. 1
Subject ID: F13_036
Experimenter: RS

Good James Sweeney FaceB
Bad Christopher Zizzo FaceA
Neutral Alex Thompson FaceC

Initial trust ratings
Good 5
Bad 2
Neutral 5

1 Good,FaceB,Share,PartnerKeeps
2 Neutral,FaceC,Share,PartnerShares
3 Bad,FaceA,Share,PartnerShares
4 Neutral,FaceC,Share,PartnerShares
5 Good,FaceB,Share,PartnerKeeps
6 Bad,FaceA,Share,PartnerShares
7 Neutral,FaceC,Keep,NA
8 Good,FaceB,Keep,NA
9 Bad,FaceA,Keep,NA
10 Neutral,FaceC,Keep,NA
11 Good,FaceB,Keep,NA
12 Bad,FaceA,Keep,NA
13 Bad,FaceA,Share,PartnerShares
14 Neutral,FaceC,Share,PartnerKeeps
15 Good,FaceB,Share,PartnerKeeps
16 Bad,FaceA,Share,PartnerShares
17 Good,FaceB,Share,PartnerKeeps
18 Neutral,FaceC,Share,PartnerShares
19 Good,FaceB,Keep,NA
20 Bad,FaceA,Share,PartnerShares
21 Neutral,FaceC,Share,PartnerShares
22 Neutral,FaceC,Share,PartnerShares
23 Bad,FaceA,Share,PartnerShares
24 Good,FaceB,Share,PartnerKeeps
25 Bad,FaceA,Share,PartnerShares
26 Good,FaceB,Keep,NA
27 Neutral,FaceC,Share,PartnerShares
28 Bad,FaceA,Share,PartnerShares
29 Good,FaceB,Keep,NA
30 Neutral,FaceC,Share,PartnerShares
31 Good,FaceB,Keep,NA
32 Bad,FaceA,Share,PartnerKeeps
33 Neutral,FaceC,Share,PartnerKeeps
34 Good,FaceB,Share,PartnerKeeps
35 Bad,FaceA,Share,PartnerKeeps
36 Neutral,FaceC,Share,PartnerShares
37 Neutral,FaceC,Share,PartnerKeeps
38 Bad,FaceA,Share,PartnerShares
39 Good,FaceB,Keep,NA
40 Good,FaceB,Keep,NA
41 Bad,FaceA,Keep,NA
42 Neutral,FaceC,Share,PartnerShares
43 Bad,FaceA,Share,PartnerKeeps
44 Good,FaceB,Keep,NA
45 Neutral,FaceC,Share,PartnerKeeps
46 Good,FaceB,Keep,NA
47 Neutral,FaceC,Keep,NA
48 Bad,FaceA,Share,PartnerShares
49 Neutral,FaceC,Share,PartnerShares
50 Bad,FaceA,Share,PartnerShares
51 Good,FaceB,Share,PartnerKeeps
52 Bad,FaceA,Share,PartnerKeeps
53 Neutral,FaceC,Share,PartnerKeeps
54 Good,FaceB,Keep,NA
55 Bad,FaceA,Keep,NA
56 Neutral,FaceC,Keep,NA
57 Good,FaceB,Keep,NA
58 Good,FaceB,Keep,NA
59 Bad,FaceA,Keep,NA
60 Neutral,FaceC,Keep,NA
61 Neutral,FaceC,Keep,NA
62 Good,FaceB,Keep,NA
63 Bad,FaceA,Keep,NA
64 Good,FaceB,Keep,NA
65 Bad,FaceA,Share,PartnerShares
66 Neutral,FaceC,Share,PartnerKeeps
67 Good,FaceB,Keep,NA
68 Neutral,FaceC,Share,PartnerKeeps
69 Bad,FaceA,Share,PartnerKeeps
70 Neutral,FaceC,Share,PartnerShares
71 Bad,FaceA,Share,PartnerShares
72 Good,FaceB,Share,PartnerShares

Post trust ratings
Good 4
Bad 4
Neutral 5

Post test questions
Bad Face: Bad name (correct)
Neutral Face: Neutral name (correct)
Good Face: Good name (correct)
Good face: Good bio (correct)
Neutral face: Neutral bio (correct)
Bad face: Bad bio (correct)
