# Supplementary material for: The personality trait of behavioral inhibition modulates perceptions of moral character and performance during the trust game: behavioral results and computational modeling
Source: PeerJ. 2016 Feb 8;4:e1631. doi: 10.7717/peerj.1631 (PMC4800786; doi:10.7717/peerj.1631)
Supplement: Supplemental Information 1 — Text files containing data from each participant in the trust game. A separate line for each trial in the game indicates the type of partner (good, neutral or bad) for that trial, the face corresponding to the partner, whether the participant shared, and if so, whether the partner also shared. [file peerj-04-1631-s001.zip › raw data files/KS1_F13_037.txt]

KeepShare, v. 1
Subject ID: F13_037
Experimenter: BE

Good James Sweeney FaceA
Bad Alex Thompson FaceB
Neutral Christopher Zizzo FaceC

Initial trust ratings
Good 6
Bad 2
Neutral 6

1 Good,FaceA,Share,PartnerKeeps
2 Bad,FaceB,Keep,NA
3 Neutral,FaceC,Share,PartnerShares
4 Bad,FaceB,Share,PartnerShares
5 Neutral,FaceC,Share,PartnerKeeps
6 Good,FaceA,Keep,NA
7 Bad,FaceB,Share,PartnerKeeps
8 Good,FaceA,Share,PartnerShares
9 Neutral,FaceC,Keep,NA
10 Good,FaceA,Share,PartnerShares
11 Bad,FaceB,Keep,NA
12 Neutral,FaceC,Keep,NA
13 Neutral,FaceC,Share,PartnerKeeps
14 Good,FaceA,Keep,NA
15 Bad,FaceB,Share,PartnerShares
16 Bad,FaceB,Keep,NA
17 Good,FaceA,Share,PartnerKeeps
18 Neutral,FaceC,Keep,NA
19 Good,FaceA,Share,PartnerKeeps
20 Neutral,FaceC,Keep,NA
21 Bad,FaceB,Share,PartnerKeeps
22 Good,FaceA,Keep,NA
23 Bad,FaceB,Share,PartnerKeeps
24 Neutral,FaceC,Keep,NA
25 Good,FaceA,Share,PartnerShares
26 Bad,FaceB,Keep,NA
27 Neutral,FaceC,Share,PartnerKeeps
28 Good,FaceA,Keep,NA
29 Neutral,FaceC,Share,PartnerShares
30 Bad,FaceB,Share,PartnerShares
31 Bad,FaceB,Share,PartnerShares
32 Good,FaceA,Keep,NA
33 Neutral,FaceC,Keep,NA
34 Good,FaceA,Keep,NA
35 Bad,FaceB,Share,PartnerShares
36 Neutral,FaceC,Keep,NA
37 Good,FaceA,Share,PartnerKeeps
38 Neutral,FaceC,Keep,NA
39 Bad,FaceB,Share,PartnerKeeps
40 Neutral,FaceC,Share,PartnerKeeps
41 Bad,FaceB,Keep,NA
42 Good,FaceA,Share,PartnerShares
43 Bad,FaceB,Share,PartnerKeeps
44 Good,FaceA,Keep,NA
45 Neutral,FaceC,Share,PartnerKeeps
46 Bad,FaceB,Keep,NA
47 Neutral,FaceC,Share,PartnerKeeps
48 Good,FaceA,Keep,NA
49 Neutral,FaceC,Share,PartnerShares
50 Bad,FaceB,Keep,NA
51 Good,FaceA,Share,PartnerKeeps
52 Bad,FaceB,Keep,NA
53 Good,FaceA,Share,PartnerKeeps
54 Neutral,FaceC,Share,PartnerKeeps
55 Neutral,FaceC,Share,PartnerKeeps
56 Bad,FaceB,Keep,NA
57 Good,FaceA,Keep,NA
58 Good,FaceA,Keep,NA
59 Neutral,FaceC,Keep,NA
60 Bad,FaceB,Share,PartnerShares
61 Good,FaceA,Keep,NA
62 Bad,FaceB,Share,PartnerShares
63 Neutral,FaceC,Keep,NA
64 Neutral,FaceC,Share,PartnerKeeps
65 Bad,FaceB,Keep,NA
66 Good,FaceA,Share,PartnerShares
67 Bad,FaceB,Share,PartnerShares
68 Good,FaceA,Keep,NA
69 Neutral,FaceC,Keep,NA
70 Bad,FaceB,Keep,NA
71 Good,FaceA,Keep,NA
72 Neutral,FaceC,Share,PartnerShares

Post trust ratings
Good 4
Bad 6
Neutral 2

Post test questions
Bad Face: Bad name (correct)
Neutral Face: Neutral name (correct)
Good Face: Good name (correct)
Good face: Good bio (correct)
Neutral face: Neutral bio (correct)
Bad face: Neutral bio (wrong)
