# Supplementary material for: The personality trait of behavioral inhibition modulates perceptions of moral character and performance during the trust game: behavioral results and computational modeling
Source: PeerJ. 2016 Feb 8;4:e1631. doi: 10.7717/peerj.1631 (PMC4800786; doi:10.7717/peerj.1631)
Supplement: Supplemental Information 1 — Text files containing data from each participant in the trust game. A separate line for each trial in the game indicates the type of partner (good, neutral or bad) for that trial, the face corresponding to the partner, whether the participant shared, and if so, whether the partner also shared. [file peerj-04-1631-s001.zip › raw data files/KS1_F13_038.txt]

KeepShare, v. 1
Subject ID: F13_038
Experimenter: RS

Good Christopher Zizzo FaceB
Bad Alex Thompson FaceC
Neutral James Sweeney FaceA

Initial trust ratings
Good 7
Bad 1
Neutral 4

1 Bad,FaceC,Keep,NA
2 Neutral,FaceA,Keep,NA
3 Good,FaceB,Share,PartnerKeeps
4 Neutral,FaceA,Share,PartnerShares
5 Good,FaceB,Share,PartnerShares
6 Bad,FaceC,Keep,NA
7 Neutral,FaceA,Share,PartnerShares
8 Good,FaceB,Share,PartnerShares
9 Bad,FaceC,Keep,NA
10 Bad,FaceC,Keep,NA
11 Good,FaceB,Share,PartnerShares
12 Neutral,FaceA,Share,PartnerKeeps
13 Neutral,FaceA,Keep,NA
14 Good,FaceB,Share,PartnerKeeps
15 Bad,FaceC,Keep,NA
16 Good,FaceB,Share,PartnerKeeps
17 Neutral,FaceA,Share,PartnerShares
18 Bad,FaceC,Keep,NA
19 Bad,FaceC,Keep,NA
20 Good,FaceB,Share,PartnerShares
21 Neutral,FaceA,Share,PartnerKeeps
22 Bad,FaceC,Keep,NA
23 Good,FaceB,Share,PartnerShares
24 Neutral,FaceA,Keep,NA
25 Neutral,FaceA,Share,PartnerKeeps
26 Good,FaceB,Share,PartnerKeeps
27 Bad,FaceC,Keep,NA
28 Good,FaceB,Share,PartnerShares
29 Bad,FaceC,Keep,NA
30 Neutral,FaceA,Share,PartnerKeeps
31 Good,FaceB,Share,PartnerKeeps
32 Bad,FaceC,Keep,NA
33 Neutral,FaceA,Share,PartnerShares
34 Neutral,FaceA,Share,PartnerKeeps
35 Bad,FaceC,Keep,NA
36 Good,FaceB,Share,PartnerShares
37 Bad,FaceC,Keep,NA
38 Good,FaceB,Share,PartnerKeeps
39 Neutral,FaceA,Share,PartnerKeeps
40 Bad,FaceC,Keep,NA
41 Good,FaceB,Keep,NA
42 Neutral,FaceA,Keep,NA
43 Good,FaceB,Share,PartnerKeeps
44 Bad,FaceC,Keep,NA
45 Neutral,FaceA,Share,PartnerKeeps
46 Neutral,FaceA,Keep,NA
47 Bad,FaceC,Keep,NA
48 Good,FaceB,Share,PartnerShares
49 Neutral,FaceA,Keep,NA
50 Bad,FaceC,Keep,NA
51 Good,FaceB,Share,PartnerShares
52 Good,FaceB,Share,PartnerShares
53 Neutral,FaceA,Keep,NA
54 Bad,FaceC,Keep,NA
55 Bad,FaceC,Keep,NA
56 Good,FaceB,Share,PartnerKeeps
57 Neutral,FaceA,Share,PartnerKeeps
58 Neutral,FaceA,Keep,NA
59 Good,FaceB,Share,PartnerShares
60 Bad,FaceC,Keep,NA
61 Neutral,FaceA,Share,PartnerKeeps
62 Bad,FaceC,Keep,NA
63 Good,FaceB,Share,PartnerShares
64 Neutral,FaceA,Share,PartnerKeeps
65 Good,FaceB,Share,PartnerShares
66 Bad,FaceC,Keep,NA
67 Neutral,FaceA,Keep,NA
68 Good,FaceB,Share,PartnerKeeps
69 Bad,FaceC,Keep,NA
70 Good,FaceB,Share,PartnerShares
71 Bad,FaceC,Keep,NA
72 Neutral,FaceA,Keep,NA

Post trust ratings
Good 7
Bad 1
Neutral 4

Post test questions
Bad Face: Bad name (correct)
Neutral Face: Neutral name (correct)
Good Face: Good name (correct)
Good face: Good bio (correct)
Neutral face: Neutral bio (correct)
Bad face: Bad bio (correct)
