# Supplementary material for: The personality trait of behavioral inhibition modulates perceptions of moral character and performance during the trust game: behavioral results and computational modeling
Source: PeerJ. 2016 Feb 8;4:e1631. doi: 10.7717/peerj.1631 (PMC4800786; doi:10.7717/peerj.1631)
Supplement: Supplemental Information 1 — Text files containing data from each participant in the trust game. A separate line for each trial in the game indicates the type of partner (good, neutral or bad) for that trial, the face corresponding to the partner, whether the participant shared, and if so, whether the partner also shared. [file peerj-04-1631-s001.zip › raw data files/KS1_F13_039.txt]

KeepShare, v. 1
Subject ID: F13_039
Experimenter: BE

Good James Sweeney FaceC
Bad Christopher Zizzo FaceB
Neutral Alex Thompson FaceA

Initial trust ratings
Good 7
Bad 1
Neutral 4

1 Bad,FaceB,Keep,NA
2 Neutral,FaceA,Share,PartnerKeeps
3 Good,FaceC,Share,PartnerKeeps
4 Bad,FaceB,Keep,NA
5 Neutral,FaceA,Share,PartnerShares
6 Good,FaceC,Share,PartnerShares
7 Bad,FaceB,Keep,NA
8 Neutral,FaceA,Keep,NA
9 Good,FaceC,Share,PartnerKeeps
10 Good,FaceC,Share,PartnerKeeps
11 Bad,FaceB,Keep,NA
12 Neutral,FaceA,Share,PartnerShares
13 Neutral,FaceA,Share,PartnerShares
14 Good,FaceC,Share,PartnerShares
15 Bad,FaceB,Keep,NA
16 Good,FaceC,Share,PartnerKeeps
17 Neutral,FaceA,Share,PartnerShares
18 Bad,FaceB,Keep,NA
19 Good,FaceC,Share,PartnerShares
20 Neutral,FaceA,Share,PartnerKeeps
21 Bad,FaceB,Keep,NA
22 Neutral,FaceA,Share,PartnerShares
23 Good,FaceC,Share,PartnerKeeps
24 Bad,FaceB,Keep,NA
25 Bad,FaceB,Keep,NA
26 Good,FaceC,Share,PartnerShares
27 Neutral,FaceA,Share,PartnerKeeps
28 Good,FaceC,Share,PartnerShares
29 Neutral,FaceA,Keep,NA
30 Bad,FaceB,Keep,NA
31 Good,FaceC,Share,PartnerShares
32 Neutral,FaceA,Keep,NA
33 Bad,FaceB,Keep,NA
34 Bad,FaceB,Keep,NA
35 Good,FaceC,Share,PartnerKeeps
36 Neutral,FaceA,Share,PartnerShares
37 Good,FaceC,Share,PartnerShares
38 Neutral,FaceA,Share,PartnerKeeps
39 Bad,FaceB,Keep,NA
40 Good,FaceC,Share,PartnerKeeps
41 Bad,FaceB,Keep,NA
42 Neutral,FaceA,Share,PartnerKeeps
43 Bad,FaceB,Keep,NA
44 Neutral,FaceA,Share,PartnerShares
45 Good,FaceC,Share,PartnerShares
46 Good,FaceC,Share,PartnerKeeps
47 Neutral,FaceA,Share,PartnerKeeps
48 Bad,FaceB,Keep,NA
49 Good,FaceC,Share,PartnerKeeps
50 Bad,FaceB,Keep,NA
51 Neutral,FaceA,Share,PartnerKeeps
52 Neutral,FaceA,Share,PartnerKeeps
53 Bad,FaceB,Keep,NA
54 Good,FaceC,Share,PartnerShares
55 Bad,FaceB,Keep,NA
56 Neutral,FaceA,Share,PartnerShares
57 Good,FaceC,Share,PartnerShares
58 Neutral,FaceA,Share,PartnerKeeps
59 Bad,FaceB,Keep,NA
60 Good,FaceC,Share,PartnerKeeps
61 Bad,FaceB,Keep,NA
62 Neutral,FaceA,Share,PartnerKeeps
63 Good,FaceC,Share,PartnerShares
64 Neutral,FaceA,Share,PartnerShares
65 Bad,FaceB,Keep,NA
66 Good,FaceC,Share,PartnerKeeps
67 Neutral,FaceA,Share,PartnerShares
68 Bad,FaceB,Keep,NA
69 Good,FaceC,Share,PartnerKeeps
70 Bad,FaceB,Keep,NA
71 Good,FaceC,Share,PartnerShares
72 Neutral,FaceA,Share,PartnerShares

Post trust ratings
Good 7
Bad 1
Neutral 3

Post test questions
Bad Face: Bad name (correct)
Neutral Face: Neutral name (correct)
Good Face: Good name (correct)
Good face: Good bio (correct)
Neutral face: Neutral bio (correct)
Bad face: Bad bio (correct)
