# Supplementary material for: The personality trait of behavioral inhibition modulates perceptions of moral character and performance during the trust game: behavioral results and computational modeling
Source: PeerJ. 2016 Feb 8;4:e1631. doi: 10.7717/peerj.1631 (PMC4800786; doi:10.7717/peerj.1631)
Supplement: Supplemental Information 1 — Text files containing data from each participant in the trust game. A separate line for each trial in the game indicates the type of partner (good, neutral or bad) for that trial, the face corresponding to the partner, whether the participant shared, and if so, whether the partner also shared. [file peerj-04-1631-s001.zip › raw data files/KS1_F13_040.txt]

KeepShare, v. 1
Subject ID: F13_040A
Experimenter: RS

Good Alex Thompson FaceA
Bad Christopher Zizzo FaceB
Neutral James Sweeney FaceC

Initial trust ratings
Good 7
Bad 1
Neutral 4

1 Good,FaceA,Share,PartnerShares
2 Neutral,FaceC,Keep,NA
3 Bad,FaceB,Keep,NA
4 Bad,FaceB,Keep,NA
5 Neutral,FaceC,Share,PartnerKeeps
6 Good,FaceA,Share,PartnerKeeps
7 Good,FaceA,Share,PartnerKeeps
8 Bad,FaceB,Keep,NA
9 Neutral,FaceC,Share,PartnerKeeps
10 Good,FaceA,Keep,NA
11 Bad,FaceB,Keep,NA
12 Neutral,FaceC,Keep,NA
13 Good,FaceA,Share,PartnerKeeps
14 Neutral,FaceC,Keep,NA
15 Bad,FaceB,Share,PartnerKeeps
16 Bad,FaceB,Keep,NA
17 Neutral,FaceC,Share,PartnerKeeps
18 Good,FaceA,Share,PartnerShares
19 Good,FaceA,Share,PartnerKeeps
20 Bad,FaceB,Keep,NA
21 Neutral,FaceC,Share,PartnerKeeps
22 Bad,FaceB,Keep,NA
23 Good,FaceA,Keep,NA
24 Neutral,FaceC,Keep,NA
25 Bad,FaceB,Keep,NA
26 Good,FaceA,Keep,NA
27 Neutral,FaceC,Keep,NA
28 Good,FaceA,Keep,NA
29 Bad,FaceB,Share,PartnerKeeps
30 Neutral,FaceC,Keep,NA
31 Good,FaceA,Keep,NA
32 Neutral,FaceC,Keep,NA
33 Bad,FaceB,Keep,NA
34 Bad,FaceB,Keep,NA
35 Neutral,FaceC,Keep,NA
36 Good,FaceA,Share,PartnerKeeps
37 Neutral,FaceC,Keep,NA
38 Bad,FaceB,Keep,NA
39 Good,FaceA,Share,PartnerShares
40 Neutral,FaceC,Keep,NA
41 Good,FaceA,Share,PartnerShares
42 Bad,FaceB,Keep,NA
43 Good,FaceA,Share,PartnerShares
44 Neutral,FaceC,Keep,NA
45 Bad,FaceB,Keep,NA
46 Bad,FaceB,Keep,NA
47 Neutral,FaceC,Keep,NA
48 Good,FaceA,Share,PartnerKeeps
49 Good,FaceA,Share,PartnerKeeps
50 Neutral,FaceC,Keep,NA
51 Bad,FaceB,Keep,NA
52 Neutral,FaceC,Keep,NA
53 Good,FaceA,Share,PartnerKeeps
54 Bad,FaceB,Keep,NA
55 Bad,FaceB,Keep,NA
56 Neutral,FaceC,Keep,NA
57 Good,FaceA,Share,PartnerKeeps
58 Bad,FaceB,Keep,NA
59 Good,FaceA,Share,PartnerShares
60 Neutral,FaceC,Keep,NA
61 Neutral,FaceC,Share,PartnerShares
62 Bad,FaceB,Keep,NA
63 Good,FaceA,Share,PartnerKeeps
64 Bad,FaceB,Keep,NA
65 Neutral,FaceC,Share,PartnerKeeps
66 Good,FaceA,Keep,NA
67 Bad,FaceB,Keep,NA
68 Good,FaceA,Keep,NA
69 Neutral,FaceC,Keep,NA
70 Good,FaceA,Share,PartnerKeeps
71 Neutral,FaceC,Keep,NA
72 Bad,FaceB,Keep,NA

Post trust ratings
Good 7
Bad 1
Neutral 4

Post test questions
Bad Face: Bad name (correct)
Neutral Face: Neutral name (correct)
Good Face: Good name (correct)
Good face: Good bio (correct)
Neutral face: Neutral bio (correct)
Bad face: Bad bio (correct)
