# Supplementary material for: The personality trait of behavioral inhibition modulates perceptions of moral character and performance during the trust game: behavioral results and computational modeling
Source: PeerJ. 2016 Feb 8;4:e1631. doi: 10.7717/peerj.1631 (PMC4800786; doi:10.7717/peerj.1631)
Supplement: Supplemental Information 1 — Text files containing data from each participant in the trust game. A separate line for each trial in the game indicates the type of partner (good, neutral or bad) for that trial, the face corresponding to the partner, whether the participant shared, and if so, whether the partner also shared. [file peerj-04-1631-s001.zip › raw data files/KS1_F13_041.txt]

KeepShare, v. 1
Subject ID: F13_041
Experimenter: BE

Good James Sweeney FaceA
Bad Christopher Zizzo FaceC
Neutral Alex Thompson FaceB

Initial trust ratings
Good 6
Bad 4
Neutral 6

1 Good,FaceA,Keep,NA
2 Bad,FaceC,Keep,NA
3 Neutral,FaceB,Share,PartnerKeeps
4 Neutral,FaceB,Keep,NA
5 Good,FaceA,Share,PartnerShares
6 Bad,FaceC,Keep,NA
7 Neutral,FaceB,Keep,NA
8 Good,FaceA,Share,PartnerShares
9 Bad,FaceC,Share,PartnerShares
10 Bad,FaceC,Keep,NA
11 Neutral,FaceB,Keep,NA
12 Good,FaceA,Share,PartnerShares
13 Neutral,FaceB,Keep,NA
14 Good,FaceA,Share,PartnerKeeps
15 Bad,FaceC,Share,PartnerKeeps
16 Good,FaceA,Keep,NA
17 Bad,FaceC,Keep,NA
18 Neutral,FaceB,Share,PartnerKeeps
19 Bad,FaceC,Keep,NA
20 Neutral,FaceB,Keep,NA
21 Good,FaceA,Keep,NA
22 Good,FaceA,Share,PartnerShares
23 Neutral,FaceB,Share,PartnerKeeps
24 Bad,FaceC,Keep,NA
25 Neutral,FaceB,Keep,NA
26 Good,FaceA,Share,PartnerKeeps
27 Bad,FaceC,Share,PartnerShares
28 Good,FaceA,Keep,NA
29 Neutral,FaceB,Keep,NA
30 Bad,FaceC,Keep,NA
31 Good,FaceA,Keep,NA
32 Neutral,FaceB,Share,PartnerShares
33 Bad,FaceC,Keep,NA
34 Neutral,FaceB,Share,PartnerKeeps
35 Bad,FaceC,Share,PartnerKeeps
36 Good,FaceA,Share,PartnerKeeps
37 Neutral,FaceB,Share,PartnerKeeps
38 Good,FaceA,Keep,NA
39 Bad,FaceC,Keep,NA
40 Bad,FaceC,Share,PartnerKeeps
41 Neutral,FaceB,Keep,NA
42 Good,FaceA,Keep,NA
43 Bad,FaceC,Keep,NA
44 Neutral,FaceB,Keep,NA
45 Good,FaceA,Share,PartnerShares
46 Good,FaceA,Keep,NA
47 Neutral,FaceB,Share,PartnerKeeps
48 Bad,FaceC,Keep,NA
49 Good,FaceA,Keep,NA
50 Neutral,FaceB,Share,PartnerKeeps
51 Bad,FaceC,Share,PartnerKeeps
52 Bad,FaceC,Keep,NA
53 Good,FaceA,Keep,NA
54 Neutral,FaceB,Share,PartnerShares
55 Neutral,FaceB,Share,PartnerShares
56 Good,FaceA,Keep,NA
57 Bad,FaceC,Share,PartnerShares
58 Bad,FaceC,Keep,NA
59 Neutral,FaceB,Share,PartnerShares
60 Good,FaceA,Keep,NA
61 Neutral,FaceB,Share,PartnerShares
62 Good,FaceA,Keep,NA
63 Bad,FaceC,Share,PartnerKeeps
64 Good,FaceA,Keep,NA
65 Bad,FaceC,Share,PartnerShares
66 Neutral,FaceB,Keep,NA
67 Good,FaceA,Share,PartnerKeeps
68 Neutral,FaceB,Keep,NA
69 Bad,FaceC,Keep,NA
70 Bad,FaceC,Share,PartnerKeeps
71 Neutral,FaceB,Keep,NA
72 Good,FaceA,Share,PartnerShares

Post trust ratings
Good 6
Bad 3
Neutral 5

Post test questions
Bad Face: Bad name (correct)
Neutral Face: Neutral name (correct)
Good Face: Good name (correct)
Good face: Good bio (correct)
Neutral face: Neutral bio (correct)
Bad face: Bad bio (correct)
