# Supplementary material for: The personality trait of behavioral inhibition modulates perceptions of moral character and performance during the trust game: behavioral results and computational modeling
Source: PeerJ. 2016 Feb 8;4:e1631. doi: 10.7717/peerj.1631 (PMC4800786; doi:10.7717/peerj.1631)
Supplement: Supplemental Information 1 — Text files containing data from each participant in the trust game. A separate line for each trial in the game indicates the type of partner (good, neutral or bad) for that trial, the face corresponding to the partner, whether the participant shared, and if so, whether the partner also shared. [file peerj-04-1631-s001.zip › raw data files/KS1_F13_042.txt]

KeepShare, v. 1
Subject ID: F13_042
Experimenter: RS

Good Christopher Zizzo FaceB
Bad Alex Thompson FaceC
Neutral James Sweeney FaceA

Initial trust ratings
Good 5
Bad 4
Neutral 4

1 Neutral,FaceA,Share,PartnerKeeps
2 Bad,FaceC,Keep,NA
3 Good,FaceB,Share,PartnerKeeps
4 Good,FaceB,Share,PartnerShares
5 Bad,FaceC,Share,PartnerShares
6 Neutral,FaceA,Share,PartnerKeeps
7 Neutral,FaceA,Keep,NA
8 Bad,FaceC,Share,PartnerShares
9 Good,FaceB,Share,PartnerShares
10 Good,FaceB,Share,PartnerShares
11 Neutral,FaceA,Share,PartnerKeeps
12 Bad,FaceC,Share,PartnerShares
13 Bad,FaceC,Keep,NA
14 Neutral,FaceA,Keep,NA
15 Good,FaceB,Share,PartnerKeeps
16 Bad,FaceC,Keep,NA
17 Good,FaceB,Keep,NA
18 Neutral,FaceA,Keep,NA
19 Good,FaceB,Keep,NA
20 Neutral,FaceA,Keep,NA
21 Bad,FaceC,Share,PartnerKeeps
22 Good,FaceB,Keep,NA
23 Bad,FaceC,Keep,NA
24 Neutral,FaceA,Keep,NA
25 Good,FaceB,Keep,NA
26 Bad,FaceC,Keep,NA
27 Neutral,FaceA,Keep,NA
28 Neutral,FaceA,Keep,NA
29 Bad,FaceC,Share,PartnerShares
30 Good,FaceB,Share,PartnerKeeps
31 Good,FaceB,Share,PartnerShares
32 Bad,FaceC,Share,PartnerShares
33 Neutral,FaceA,Share,PartnerShares
34 Good,FaceB,Keep,NA
35 Bad,FaceC,Keep,NA
36 Neutral,FaceA,Keep,NA
37 Bad,FaceC,Keep,NA
38 Good,FaceB,Keep,NA
39 Neutral,FaceA,Keep,NA
40 Good,FaceB,Keep,NA
41 Bad,FaceC,Keep,NA
42 Neutral,FaceA,Keep,NA
43 Good,FaceB,Keep,NA
44 Bad,FaceC,Keep,NA
45 Neutral,FaceA,Keep,NA
46 Good,FaceB,Keep,NA
47 Neutral,FaceA,Keep,NA
48 Bad,FaceC,Keep,NA
49 Good,FaceB,Share,PartnerKeeps
50 Neutral,FaceA,Share,PartnerShares
51 Bad,FaceC,Keep,NA
52 Good,FaceB,Keep,NA
53 Bad,FaceC,Keep,NA
54 Neutral,FaceA,Keep,NA
55 Bad,FaceC,Keep,NA
56 Good,FaceB,Share,PartnerKeeps
57 Neutral,FaceA,Share,PartnerShares
58 Bad,FaceC,Share,PartnerShares
59 Good,FaceB,Keep,NA
60 Neutral,FaceA,Keep,NA
61 Good,FaceB,Keep,NA
62 Neutral,FaceA,Keep,NA
63 Bad,FaceC,Keep,NA
64 Neutral,FaceA,Share,PartnerKeeps
65 Good,FaceB,Keep,NA
66 Bad,FaceC,Keep,NA
67 Bad,FaceC,Keep,NA
68 Neutral,FaceA,Keep,NA
69 Good,FaceB,Keep,NA
70 Neutral,FaceA,Keep,NA
71 Bad,FaceC,Keep,NA
72 Good,FaceB,Keep,NA

Post trust ratings
Good 3
Bad 4
Neutral 3

Post test questions
Bad Face: Bad name (correct)
Neutral Face: Neutral name (correct)
Good Face: Good name (correct)
Good face: Good bio (correct)
Neutral face: Neutral bio (correct)
Bad face: Bad bio (correct)
