# Supplementary material for: The personality trait of behavioral inhibition modulates perceptions of moral character and performance during the trust game: behavioral results and computational modeling
Source: PeerJ. 2016 Feb 8;4:e1631. doi: 10.7717/peerj.1631 (PMC4800786; doi:10.7717/peerj.1631)
Supplement: Supplemental Information 1 — Text files containing data from each participant in the trust game. A separate line for each trial in the game indicates the type of partner (good, neutral or bad) for that trial, the face corresponding to the partner, whether the participant shared, and if so, whether the partner also shared. [file peerj-04-1631-s001.zip › raw data files/KS1_F13_043.txt]

KeepShare, v. 1
Subject ID: F13_043
Experimenter: BE

Good Christopher Zizzo FaceC
Bad James Sweeney FaceB
Neutral Alex Thompson FaceA

Initial trust ratings
Good 7
Bad 1
Neutral 5

1 Bad,FaceB,Keep,NA
2 Neutral,FaceA,Share,PartnerKeeps
3 Good,FaceC,Share,PartnerKeeps
4 Neutral,FaceA,Keep,NA
5 Good,FaceC,Keep,NA
6 Bad,FaceB,Share,PartnerShares
7 Bad,FaceB,Keep,NA
8 Good,FaceC,Share,PartnerKeeps
9 Neutral,FaceA,Keep,NA
10 Neutral,FaceA,Keep,NA
11 Good,FaceC,Keep,NA
12 Bad,FaceB,Share,PartnerKeeps
13 Neutral,FaceA,Keep,NA
14 Good,FaceC,Keep,NA
15 Bad,FaceB,Keep,NA
16 Good,FaceC,Share,PartnerShares
17 Neutral,FaceA,Keep,NA
18 Bad,FaceB,Keep,NA
19 Good,FaceC,Keep,NA
20 Neutral,FaceA,Share,PartnerShares
21 Bad,FaceB,Keep,NA
22 Good,FaceC,Keep,NA
23 Neutral,FaceA,Keep,NA
24 Bad,FaceB,Keep,NA
25 Neutral,FaceA,Share,PartnerShares
26 Bad,FaceB,Keep,NA
27 Good,FaceC,Keep,NA
28 Good,FaceC,Share,PartnerShares
29 Bad,FaceB,Keep,NA
30 Neutral,FaceA,Keep,NA
31 Bad,FaceB,Share,PartnerShares
32 Neutral,FaceA,Keep,NA
33 Good,FaceC,Keep,NA
34 Good,FaceC,Share,PartnerKeeps
35 Bad,FaceB,Keep,NA
36 Neutral,FaceA,Share,PartnerShares
37 Bad,FaceB,Share,PartnerShares
38 Neutral,FaceA,Share,PartnerShares
39 Good,FaceC,Share,PartnerShares
40 Good,FaceC,Share,PartnerShares
41 Bad,FaceB,Share,PartnerShares
42 Neutral,FaceA,Share,PartnerShares
43 Bad,FaceB,Share,PartnerShares
44 Good,FaceC,Share,PartnerKeeps
45 Neutral,FaceA,Share,PartnerShares
46 Bad,FaceB,Share,PartnerShares
47 Good,FaceC,Share,PartnerShares
48 Neutral,FaceA,Share,PartnerShares
49 Bad,FaceB,Share,PartnerKeeps
50 Good,FaceC,Keep,NA
51 Neutral,FaceA,Share,PartnerShares
52 Neutral,FaceA,Share,PartnerShares
53 Bad,FaceB,Share,PartnerKeeps
54 Good,FaceC,Keep,NA
55 Neutral,FaceA,Keep,NA
56 Good,FaceC,Share,PartnerKeeps
57 Bad,FaceB,Keep,NA
58 Neutral,FaceA,Keep,NA
59 Good,FaceC,Keep,NA
60 Bad,FaceB,Keep,NA
61 Good,FaceC,Share,PartnerKeeps
62 Neutral,FaceA,Share,PartnerKeeps
63 Bad,FaceB,Share,PartnerKeeps
64 Bad,FaceB,Keep,NA
65 Good,FaceC,Keep,NA
66 Neutral,FaceA,Keep,NA
67 Bad,FaceB,Keep,NA
68 Neutral,FaceA,Keep,NA
69 Good,FaceC,Keep,NA
70 Neutral,FaceA,Keep,NA
71 Bad,FaceB,Keep,NA
72 Good,FaceC,Keep,NA

Post trust ratings
Good 6
Bad 3
Neutral 5

Post test questions
Bad Face: Bad name (correct)
Neutral Face: Neutral name (correct)
Good Face: Good name (correct)
Good face: Good bio (correct)
Neutral face: Neutral bio (correct)
Bad face: Bad bio (correct)
