# Supplementary material for: The personality trait of behavioral inhibition modulates perceptions of moral character and performance during the trust game: behavioral results and computational modeling
Source: PeerJ. 2016 Feb 8;4:e1631. doi: 10.7717/peerj.1631 (PMC4800786; doi:10.7717/peerj.1631)
Supplement: Supplemental Information 1 — Text files containing data from each participant in the trust game. A separate line for each trial in the game indicates the type of partner (good, neutral or bad) for that trial, the face corresponding to the partner, whether the participant shared, and if so, whether the partner also shared. [file peerj-04-1631-s001.zip › raw data files/KS1_F13_045.txt]

KeepShare, v. 1
Subject ID: F13_045
Experimenter: BE

Good Alex Thompson FaceC
Bad Christopher Zizzo FaceB
Neutral James Sweeney FaceA

Initial trust ratings
Good 5
Bad 3
Neutral 7

1 Neutral,FaceA,Share,PartnerKeeps
2 Bad,FaceB,Keep,NA
3 Good,FaceC,Keep,NA
4 Good,FaceC,Share,PartnerKeeps
5 Bad,FaceB,Keep,NA
6 Neutral,FaceA,Share,PartnerShares
7 Good,FaceC,Keep,NA
8 Bad,FaceB,Share,PartnerShares
9 Neutral,FaceA,Share,PartnerShares
10 Neutral,FaceA,Share,PartnerShares
11 Good,FaceC,Keep,NA
12 Bad,FaceB,Keep,NA
13 Good,FaceC,Share,PartnerKeeps
14 Bad,FaceB,Keep,NA
15 Neutral,FaceA,Share,PartnerKeeps
16 Bad,FaceB,Keep,NA
17 Neutral,FaceA,Keep,NA
18 Good,FaceC,Share,PartnerKeeps
19 Good,FaceC,Share,PartnerKeeps
20 Neutral,FaceA,Share,PartnerShares
21 Bad,FaceB,Keep,NA
22 Good,FaceC,Share,PartnerKeeps
23 Bad,FaceB,Keep,NA
24 Neutral,FaceA,Share,PartnerShares
25 Good,FaceC,Keep,NA
26 Neutral,FaceA,Share,PartnerKeeps
27 Bad,FaceB,Share,PartnerKeeps
28 Good,FaceC,Keep,NA
29 Neutral,FaceA,Share,PartnerShares
30 Bad,FaceB,Keep,NA
31 Bad,FaceB,Share,PartnerKeeps
32 Good,FaceC,Share,PartnerShares
33 Neutral,FaceA,Keep,NA
34 Neutral,FaceA,Share,PartnerKeeps
35 Bad,FaceB,Keep,NA
36 Good,FaceC,Share,PartnerShares
37 Bad,FaceB,Share,PartnerKeeps
38 Good,FaceC,Share,PartnerShares
39 Neutral,FaceA,Keep,NA
40 Neutral,FaceA,Share,PartnerKeeps
41 Good,FaceC,Keep,NA
42 Bad,FaceB,Share,PartnerKeeps
43 Bad,FaceB,Keep,NA
44 Good,FaceC,Share,PartnerShares
45 Neutral,FaceA,Share,PartnerShares
46 Neutral,FaceA,Share,PartnerShares
47 Bad,FaceB,Share,PartnerShares
48 Good,FaceC,Keep,NA
49 Neutral,FaceA,Share,PartnerKeeps
50 Bad,FaceB,Share,PartnerKeeps
51 Good,FaceC,Share,PartnerShares
52 Neutral,FaceA,Share,PartnerShares
53 Good,FaceC,Share,PartnerShares
54 Bad,FaceB,Share,PartnerShares
55 Bad,FaceB,Share,PartnerKeeps
56 Neutral,FaceA,Share,PartnerKeeps
57 Good,FaceC,Share,PartnerShares
58 Bad,FaceB,Keep,NA
59 Good,FaceC,Share,PartnerShares
60 Neutral,FaceA,Keep,NA
61 Neutral,FaceA,Share,PartnerKeeps
62 Bad,FaceB,Keep,NA
63 Good,FaceC,Share,PartnerShares
64 Good,FaceC,Keep,NA
65 Neutral,FaceA,Share,PartnerKeeps
66 Bad,FaceB,Share,PartnerShares
67 Bad,FaceB,Keep,NA
68 Neutral,FaceA,Share,PartnerShares
69 Good,FaceC,Keep,NA
70 Good,FaceC,Share,PartnerKeeps
71 Neutral,FaceA,Share,PartnerShares
72 Bad,FaceB,Share,PartnerShares

Post trust ratings
Good 4
Bad 6
Neutral 4

Post test questions
Bad Face: Good name (wrong)
Neutral Face: Bad name (wrong)
Good Face: Bad name (wrong)
Good face: Bad bio (wrong)
Neutral face: Neutral bio (correct)
Bad face: Good bio (wrong)
