# Supplementary material for: The personality trait of behavioral inhibition modulates perceptions of moral character and performance during the trust game: behavioral results and computational modeling
Source: PeerJ. 2016 Feb 8;4:e1631. doi: 10.7717/peerj.1631 (PMC4800786; doi:10.7717/peerj.1631)
Supplement: Supplemental Information 1 — Text files containing data from each participant in the trust game. A separate line for each trial in the game indicates the type of partner (good, neutral or bad) for that trial, the face corresponding to the partner, whether the participant shared, and if so, whether the partner also shared. [file peerj-04-1631-s001.zip › raw data files/KS1_F13_046.txt]

KeepShare, v. 1
Subject ID: F13_046
Experimenter: RS

Good Alex Thompson FaceC
Bad Christopher Zizzo FaceB
Neutral James Sweeney FaceA

Initial trust ratings
Good 7
Bad 2
Neutral 2

1 Good,FaceC,Share,PartnerKeeps
2 Bad,FaceB,Keep,NA
3 Neutral,FaceA,Keep,NA
4 Neutral,FaceA,Keep,NA
5 Good,FaceC,Keep,NA
6 Bad,FaceB,Keep,NA
7 Good,FaceC,Share,PartnerShares
8 Neutral,FaceA,Keep,NA
9 Bad,FaceB,Keep,NA
10 Bad,FaceB,Keep,NA
11 Neutral,FaceA,Keep,NA
12 Good,FaceC,Keep,NA
13 Good,FaceC,Share,PartnerKeeps
14 Neutral,FaceA,Share,PartnerShares
15 Bad,FaceB,Share,PartnerKeeps
16 Good,FaceC,Keep,NA
17 Bad,FaceB,Keep,NA
18 Neutral,FaceA,Keep,NA
19 Bad,FaceB,Keep,NA
20 Good,FaceC,Keep,NA
21 Neutral,FaceA,Keep,NA
22 Neutral,FaceA,Keep,NA
23 Bad,FaceB,Keep,NA
24 Good,FaceC,Keep,NA
25 Bad,FaceB,Keep,NA
26 Neutral,FaceA,Keep,NA
27 Good,FaceC,Keep,NA
28 Good,FaceC,Keep,NA
29 Neutral,FaceA,Share,PartnerKeeps
30 Bad,FaceB,Share,PartnerKeeps
31 Neutral,FaceA,Share,PartnerKeeps
32 Bad,FaceB,Keep,NA
33 Good,FaceC,Keep,NA
34 Good,FaceC,Keep,NA
35 Bad,FaceB,Keep,NA
36 Neutral,FaceA,Keep,NA
37 Bad,FaceB,Keep,NA
38 Good,FaceC,Keep,NA
39 Neutral,FaceA,Keep,NA
40 Bad,FaceB,Keep,NA
41 Neutral,FaceA,Keep,NA
42 Good,FaceC,Keep,NA
43 Neutral,FaceA,Keep,NA
44 Good,FaceC,Keep,NA
45 Bad,FaceB,Keep,NA
46 Neutral,FaceA,Keep,NA
47 Good,FaceC,Keep,NA
48 Bad,FaceB,Keep,NA
49 Bad,FaceB,Keep,NA
50 Neutral,FaceA,Keep,NA
51 Good,FaceC,Keep,NA
52 Neutral,FaceA,Keep,NA
53 Bad,FaceB,Keep,NA
54 Good,FaceC,Keep,NA
55 Good,FaceC,Keep,NA
56 Neutral,FaceA,Keep,NA
57 Bad,FaceB,Keep,NA
58 Bad,FaceB,Keep,NA
59 Good,FaceC,Keep,NA
60 Neutral,FaceA,Keep,NA
61 Neutral,FaceA,Keep,NA
62 Bad,FaceB,Keep,NA
63 Good,FaceC,Share,PartnerKeeps
64 Bad,FaceB,Share,PartnerShares
65 Neutral,FaceA,Share,PartnerShares
66 Good,FaceC,Keep,NA
67 Good,FaceC,Keep,NA
68 Bad,FaceB,Keep,NA
69 Neutral,FaceA,Keep,NA
70 Bad,FaceB,Keep,NA
71 Good,FaceC,Keep,NA
72 Neutral,FaceA,Keep,NA

Post trust ratings
Good 4
Bad 3
Neutral 3

Post test questions
Bad Face: Bad name (correct)
Neutral Face: Neutral name (correct)
Good Face: Good name (correct)
Good face: Good bio (correct)
Neutral face: Neutral bio (correct)
Bad face: Bad bio (correct)
