# Supplementary material for: The personality trait of behavioral inhibition modulates perceptions of moral character and performance during the trust game: behavioral results and computational modeling
Source: PeerJ. 2016 Feb 8;4:e1631. doi: 10.7717/peerj.1631 (PMC4800786; doi:10.7717/peerj.1631)
Supplement: Supplemental Information 1 — Text files containing data from each participant in the trust game. A separate line for each trial in the game indicates the type of partner (good, neutral or bad) for that trial, the face corresponding to the partner, whether the participant shared, and if so, whether the partner also shared. [file peerj-04-1631-s001.zip › raw data files/KS1_F13_047.txt]

KeepShare, v. 1
Subject ID: F13_047
Experimenter: BE

Good James Sweeney FaceA
Bad Christopher Zizzo FaceB
Neutral Alex Thompson FaceC

Initial trust ratings
Good 5
Bad 3
Neutral 4

1 Good,FaceA,Share,PartnerKeeps
2 Neutral,FaceC,Share,PartnerShares
3 Bad,FaceB,Keep,NA
4 Neutral,FaceC,Share,PartnerShares
5 Bad,FaceB,Keep,NA
6 Good,FaceA,Share,PartnerShares
7 Bad,FaceB,Share,PartnerShares
8 Neutral,FaceC,Share,PartnerShares
9 Good,FaceA,Share,PartnerKeeps
10 Good,FaceA,Keep,NA
11 Neutral,FaceC,Share,PartnerKeeps
12 Bad,FaceB,Share,PartnerKeeps
13 Good,FaceA,Share,PartnerKeeps
14 Neutral,FaceC,Share,PartnerShares
15 Bad,FaceB,Keep,NA
16 Neutral,FaceC,Share,PartnerKeeps
17 Bad,FaceB,Keep,NA
18 Good,FaceA,Keep,NA
19 Bad,FaceB,Keep,NA
20 Neutral,FaceC,Share,PartnerKeeps
21 Good,FaceA,Share,PartnerKeeps
22 Good,FaceA,Keep,NA
23 Bad,FaceB,Keep,NA
24 Neutral,FaceC,Keep,NA
25 Bad,FaceB,Share,PartnerShares
26 Good,FaceA,Share,PartnerShares
27 Neutral,FaceC,Keep,NA
28 Good,FaceA,Share,PartnerKeeps
29 Bad,FaceB,Share,PartnerShares
30 Neutral,FaceC,Keep,NA
31 Bad,FaceB,Keep,NA
32 Good,FaceA,Share,PartnerKeeps
33 Neutral,FaceC,Keep,NA
34 Good,FaceA,Keep,NA
35 Bad,FaceB,Share,PartnerShares
36 Neutral,FaceC,Share,PartnerShares
37 Neutral,FaceC,Share,PartnerKeeps
38 Bad,FaceB,Share,PartnerShares
39 Good,FaceA,Keep,NA
40 Good,FaceA,Share,PartnerKeeps
41 Neutral,FaceC,Keep,NA
42 Bad,FaceB,Share,PartnerKeeps
43 Neutral,FaceC,Keep,NA
44 Bad,FaceB,Share,PartnerKeeps
45 Good,FaceA,Share,PartnerShares
46 Bad,FaceB,Keep,NA
47 Good,FaceA,Keep,NA
48 Neutral,FaceC,Keep,NA
49 Bad,FaceB,Share,PartnerKeeps
50 Good,FaceA,Keep,NA
51 Neutral,FaceC,Keep,NA
52 Bad,FaceB,Share,PartnerShares
53 Neutral,FaceC,Share,PartnerShares
54 Good,FaceA,Keep,NA
55 Neutral,FaceC,Share,PartnerKeeps
56 Good,FaceA,Share,PartnerKeeps
57 Bad,FaceB,Share,PartnerKeeps
58 Good,FaceA,Keep,NA
59 Bad,FaceB,Keep,NA
60 Neutral,FaceC,Keep,NA
61 Bad,FaceB,Keep,NA
62 Good,FaceA,Keep,NA
63 Neutral,FaceC,Keep,NA
64 Bad,FaceB,Keep,NA
65 Neutral,FaceC,Keep,NA
66 Good,FaceA,Keep,NA
67 Good,FaceA,Keep,NA
68 Bad,FaceB,Share,PartnerKeeps
69 Neutral,FaceC,Keep,NA
70 Neutral,FaceC,Keep,NA
71 Bad,FaceB,Keep,NA
72 Good,FaceA,Keep,NA

Post trust ratings
Good 3
Bad 4
Neutral 3

Post test questions
Bad Face: Bad name (correct)
Neutral Face: Neutral name (correct)
Good Face: Good name (correct)
Good face: Good bio (correct)
Neutral face: Neutral bio (correct)
Bad face: Bad bio (correct)
