# Supplementary material for: The personality trait of behavioral inhibition modulates perceptions of moral character and performance during the trust game: behavioral results and computational modeling
Source: PeerJ. 2016 Feb 8;4:e1631. doi: 10.7717/peerj.1631 (PMC4800786; doi:10.7717/peerj.1631)
Supplement: Supplemental Information 1 — Text files containing data from each participant in the trust game. A separate line for each trial in the game indicates the type of partner (good, neutral or bad) for that trial, the face corresponding to the partner, whether the participant shared, and if so, whether the partner also shared. [file peerj-04-1631-s001.zip › raw data files/KS1_F13_048.txt]

KeepShare, v. 1
Subject ID: F13_048
Experimenter: RS

Good James Sweeney FaceA
Bad Christopher Zizzo FaceB
Neutral Alex Thompson FaceC

Initial trust ratings
Good 7
Bad 2
Neutral 4

1 Neutral,FaceC,Keep,NA
2 Bad,FaceB,Keep,NA
3 Good,FaceA,Share,PartnerKeeps
4 Good,FaceA,Keep,NA
5 Bad,FaceB,Keep,NA
6 Neutral,FaceC,Share,PartnerShares
7 Good,FaceA,Keep,NA
8 Bad,FaceB,Keep,NA
9 Neutral,FaceC,Share,PartnerKeeps
10 Neutral,FaceC,Keep,NA
11 Good,FaceA,Share,PartnerShares
12 Bad,FaceB,Keep,NA
13 Good,FaceA,Share,PartnerShares
14 Bad,FaceB,Keep,NA
15 Neutral,FaceC,Keep,NA
16 Good,FaceA,Share,PartnerShares
17 Neutral,FaceC,Share,PartnerKeeps
18 Bad,FaceB,Keep,NA
19 Bad,FaceB,Keep,NA
20 Neutral,FaceC,Keep,NA
21 Good,FaceA,Share,PartnerShares
22 Good,FaceA,Share,PartnerShares
23 Bad,FaceB,Keep,NA
24 Neutral,FaceC,Keep,NA
25 Neutral,FaceC,Keep,NA
26 Bad,FaceB,Keep,NA
27 Good,FaceA,Share,PartnerKeeps
28 Good,FaceA,Share,PartnerShares
29 Bad,FaceB,Keep,NA
30 Neutral,FaceC,Share,PartnerKeeps
31 Neutral,FaceC,Keep,NA
32 Bad,FaceB,Keep,NA
33 Good,FaceA,Share,PartnerShares
34 Bad,FaceB,Keep,NA
35 Good,FaceA,Share,PartnerShares
36 Neutral,FaceC,Keep,NA
37 Bad,FaceB,Keep,NA
38 Good,FaceA,Share,PartnerKeeps
39 Neutral,FaceC,Keep,NA
40 Good,FaceA,Share,PartnerShares
41 Neutral,FaceC,Keep,NA
42 Bad,FaceB,Keep,NA
43 Neutral,FaceC,Keep,NA
44 Bad,FaceB,Keep,NA
45 Good,FaceA,Share,PartnerShares
46 Bad,FaceB,Keep,NA
47 Neutral,FaceC,Keep,NA
48 Good,FaceA,Share,PartnerKeeps
49 Good,FaceA,Share,PartnerKeeps
50 Neutral,FaceC,Share,PartnerKeeps
51 Bad,FaceB,Keep,NA
52 Good,FaceA,Share,PartnerShares
53 Bad,FaceB,Keep,NA
54 Neutral,FaceC,Keep,NA
55 Bad,FaceB,Keep,NA
56 Neutral,FaceC,Keep,NA
57 Good,FaceA,Share,PartnerShares
58 Bad,FaceB,Keep,NA
59 Neutral,FaceC,Keep,NA
60 Good,FaceA,Share,PartnerShares
61 Neutral,FaceC,Keep,NA
62 Bad,FaceB,Keep,NA
63 Good,FaceA,Share,PartnerKeeps
64 Good,FaceA,Share,PartnerKeeps
65 Bad,FaceB,Keep,NA
66 Neutral,FaceC,Keep,NA
67 Good,FaceA,Share,PartnerShares
68 Neutral,FaceC,Keep,NA
69 Bad,FaceB,Keep,NA
70 Bad,FaceB,Keep,NA
71 Good,FaceA,Share,PartnerShares
72 Neutral,FaceC,Keep,NA

Post trust ratings
Good 6
Bad 3
Neutral 3

Post test questions
Bad Face: Bad name (correct)
Neutral Face: Neutral name (correct)
Good Face: Good name (correct)
Good face: Good bio (correct)
Neutral face: Neutral bio (correct)
Bad face: Bad bio (correct)
