# Supplementary material for: The personality trait of behavioral inhibition modulates perceptions of moral character and performance during the trust game: behavioral results and computational modeling
Source: PeerJ. 2016 Feb 8;4:e1631. doi: 10.7717/peerj.1631 (PMC4800786; doi:10.7717/peerj.1631)
Supplement: Supplemental Information 1 — Text files containing data from each participant in the trust game. A separate line for each trial in the game indicates the type of partner (good, neutral or bad) for that trial, the face corresponding to the partner, whether the participant shared, and if so, whether the partner also shared. [file peerj-04-1631-s001.zip › raw data files/KS1_F13_049.txt]

KeepShare, v. 1
Subject ID: F13_049
Experimenter: BE

Good James Sweeney FaceA
Bad Alex Thompson FaceB
Neutral Christopher Zizzo FaceC

Initial trust ratings
Good 7
Bad 3
Neutral 4

1 Neutral,FaceC,Share,PartnerKeeps
2 Bad,FaceB,Keep,NA
3 Good,FaceA,Share,PartnerShares
4 Good,FaceA,Share,PartnerKeeps
5 Neutral,FaceC,Share,PartnerKeeps
6 Bad,FaceB,Share,PartnerShares
7 Good,FaceA,Share,PartnerKeeps
8 Bad,FaceB,Share,PartnerShares
9 Neutral,FaceC,Share,PartnerKeeps
10 Neutral,FaceC,Share,PartnerShares
11 Good,FaceA,Keep,NA
12 Bad,FaceB,Share,PartnerKeeps
13 Neutral,FaceC,Share,PartnerShares
14 Good,FaceA,Share,PartnerShares
15 Bad,FaceB,Share,PartnerShares
16 Good,FaceA,Share,PartnerKeeps
17 Neutral,FaceC,Share,PartnerKeeps
18 Bad,FaceB,Share,PartnerKeeps
19 Neutral,FaceC,Share,PartnerShares
20 Good,FaceA,Share,PartnerKeeps
21 Bad,FaceB,Share,PartnerKeeps
22 Good,FaceA,Share,PartnerShares
23 Bad,FaceB,Share,PartnerKeeps
24 Neutral,FaceC,Share,PartnerKeeps
25 Good,FaceA,Share,PartnerShares
26 Neutral,FaceC,Share,PartnerKeeps
27 Bad,FaceB,Share,PartnerKeeps
28 Bad,FaceB,Share,PartnerShares
29 Neutral,FaceC,Share,PartnerShares
30 Good,FaceA,Share,PartnerKeeps
31 Good,FaceA,Share,PartnerKeeps
32 Neutral,FaceC,Share,PartnerKeeps
33 Bad,FaceB,Share,PartnerShares
34 Neutral,FaceC,Share,PartnerKeeps
35 Good,FaceA,Share,PartnerShares
36 Bad,FaceB,Share,PartnerShares
37 Good,FaceA,Share,PartnerKeeps
38 Neutral,FaceC,Share,PartnerKeeps
39 Bad,FaceB,Share,PartnerShares
40 Good,FaceA,Share,PartnerKeeps
41 Bad,FaceB,Share,PartnerShares
42 Neutral,FaceC,Share,PartnerShares
43 Good,FaceA,Share,PartnerKeeps
44 Neutral,FaceC,Share,PartnerShares
45 Bad,FaceB,Share,PartnerKeeps
46 Good,FaceA,Share,PartnerShares
47 Neutral,FaceC,Share,PartnerKeeps
48 Bad,FaceB,Share,PartnerKeeps
49 Good,FaceA,Share,PartnerKeeps
50 Bad,FaceB,Share,PartnerKeeps
51 Neutral,FaceC,Share,PartnerShares
52 Good,FaceA,Share,PartnerKeeps
53 Bad,FaceB,Share,PartnerKeeps
54 Neutral,FaceC,Share,PartnerShares
55 Bad,FaceB,Share,PartnerKeeps
56 Neutral,FaceC,Share,PartnerKeeps
57 Good,FaceA,Share,PartnerKeeps
58 Bad,FaceB,Share,PartnerKeeps
59 Good,FaceA,Share,PartnerShares
60 Neutral,FaceC,Share,PartnerShares
61 Good,FaceA,Share,PartnerShares
62 Bad,FaceB,Share,PartnerKeeps
63 Neutral,FaceC,Share,PartnerShares
64 Neutral,FaceC,Share,PartnerKeeps
65 Good,FaceA,Share,PartnerKeeps
66 Bad,FaceB,Share,PartnerShares
67 Neutral,FaceC,Share,PartnerShares
68 Good,FaceA,Share,PartnerKeeps
69 Bad,FaceB,Share,PartnerKeeps
70 Good,FaceA,Share,PartnerKeeps
71 Bad,FaceB,Share,PartnerShares
72 Neutral,FaceC,Share,PartnerKeeps

Post trust ratings
Good 4
Bad 4
Neutral 4

Post test questions
Bad Face: Bad name (correct)
Neutral Face: Neutral name (correct)
Good Face: Good name (correct)
Good face: Good bio (correct)
Neutral face: Neutral bio (correct)
Bad face: Bad bio (correct)
