# Supplementary material for: The personality trait of behavioral inhibition modulates perceptions of moral character and performance during the trust game: behavioral results and computational modeling
Source: PeerJ. 2016 Feb 8;4:e1631. doi: 10.7717/peerj.1631 (PMC4800786; doi:10.7717/peerj.1631)
Supplement: Supplemental Information 1 — Text files containing data from each participant in the trust game. A separate line for each trial in the game indicates the type of partner (good, neutral or bad) for that trial, the face corresponding to the partner, whether the participant shared, and if so, whether the partner also shared. [file peerj-04-1631-s001.zip › raw data files/KS1_F13_050.txt]

KeepShare, v. 1
Subject ID: F13_050
Experimenter: RS

Good James Sweeney FaceB
Bad Christopher Zizzo FaceC
Neutral Alex Thompson FaceA

Initial trust ratings
Good 7
Bad 7
Neutral 4

1 Good,FaceB,Share,PartnerKeeps
2 Neutral,FaceA,Keep,NA
3 Bad,FaceC,Keep,NA
4 Good,FaceB,Share,PartnerKeeps
5 Neutral,FaceA,Share,PartnerShares
6 Bad,FaceC,Keep,NA
7 Good,FaceB,Share,PartnerKeeps
8 Neutral,FaceA,Share,PartnerKeeps
9 Bad,FaceC,Keep,NA
10 Good,FaceB,Keep,NA
11 Bad,FaceC,Keep,NA
12 Neutral,FaceA,Share,PartnerShares
13 Good,FaceB,Keep,NA
14 Neutral,FaceA,Keep,NA
15 Bad,FaceC,Keep,NA
16 Neutral,FaceA,Share,PartnerKeeps
17 Bad,FaceC,Keep,NA
18 Good,FaceB,Share,PartnerKeeps
19 Good,FaceB,Keep,NA
20 Bad,FaceC,Keep,NA
21 Neutral,FaceA,Keep,NA
22 Bad,FaceC,Keep,NA
23 Good,FaceB,Keep,NA
24 Neutral,FaceA,Share,PartnerKeeps
25 Neutral,FaceA,Keep,NA
26 Good,FaceB,Keep,NA
27 Bad,FaceC,Share,PartnerKeeps
28 Bad,FaceC,Keep,NA
29 Neutral,FaceA,Keep,NA
30 Good,FaceB,Keep,NA
31 Neutral,FaceA,Keep,NA
32 Good,FaceB,Keep,NA
33 Bad,FaceC,Keep,NA
34 Bad,FaceC,Keep,NA
35 Neutral,FaceA,Keep,NA
36 Good,FaceB,Keep,NA
37 Good,FaceB,Keep,NA
38 Bad,FaceC,Keep,NA
39 Neutral,FaceA,Share,PartnerKeeps
40 Neutral,FaceA,Keep,NA
41 Good,FaceB,Keep,NA
42 Bad,FaceC,Keep,NA
43 Neutral,FaceA,Keep,NA
44 Bad,FaceC,Keep,NA
45 Good,FaceB,Keep,NA
46 Bad,FaceC,Keep,NA
47 Good,FaceB,Keep,NA
48 Neutral,FaceA,Keep,NA
49 Bad,FaceC,Keep,NA
50 Good,FaceB,Keep,NA
51 Neutral,FaceA,Keep,NA
52 Good,FaceB,Keep,NA
53 Bad,FaceC,Keep,NA
54 Neutral,FaceA,Keep,NA
55 Bad,FaceC,Keep,NA
56 Good,FaceB,Keep,NA
57 Neutral,FaceA,Keep,NA
58 Neutral,FaceA,Keep,NA
59 Bad,FaceC,Keep,NA
60 Good,FaceB,Keep,NA
61 Good,FaceB,Keep,NA
62 Neutral,FaceA,Share,PartnerShares
63 Bad,FaceC,Keep,NA
64 Neutral,FaceA,Keep,NA
65 Good,FaceB,Keep,NA
66 Bad,FaceC,Keep,NA
67 Neutral,FaceA,Share,PartnerShares
68 Bad,FaceC,Keep,NA
69 Good,FaceB,Keep,NA
70 Bad,FaceC,Keep,NA
71 Good,FaceB,Keep,NA
72 Neutral,FaceA,Share,PartnerKeeps

Post trust ratings
Good 1
Bad 1
Neutral 6

Post test questions
Bad Face: Bad name (correct)
Neutral Face: Neutral name (correct)
Good Face: Good name (correct)
Good face: Neutral bio (wrong)
Neutral face: Neutral bio (correct)
Bad face: Neutral bio (wrong)
