# Supplementary material for: The personality trait of behavioral inhibition modulates perceptions of moral character and performance during the trust game: behavioral results and computational modeling
Source: PeerJ. 2016 Feb 8;4:e1631. doi: 10.7717/peerj.1631 (PMC4800786; doi:10.7717/peerj.1631)
Supplement: Supplemental Information 1 — Text files containing data from each participant in the trust game. A separate line for each trial in the game indicates the type of partner (good, neutral or bad) for that trial, the face corresponding to the partner, whether the participant shared, and if so, whether the partner also shared. [file peerj-04-1631-s001.zip › raw data files/KS1_F13_051.txt]

KeepShare, v. 1
Subject ID: F13_051
Experimenter: BE

Good Christopher Zizzo FaceA
Bad James Sweeney FaceC
Neutral Alex Thompson FaceB

Initial trust ratings
Good 7
Bad 1
Neutral 4

1 Bad,FaceC,Keep,NA
2 Neutral,FaceB,Keep,NA
3 Good,FaceA,Share,PartnerShares
4 Bad,FaceC,Keep,NA
5 Good,FaceA,Share,PartnerKeeps
6 Neutral,FaceB,Share,PartnerKeeps
7 Neutral,FaceB,Keep,NA
8 Good,FaceA,Keep,NA
9 Bad,FaceC,Keep,NA
10 Bad,FaceC,Keep,NA
11 Good,FaceA,Share,PartnerKeeps
12 Neutral,FaceB,Keep,NA
13 Bad,FaceC,Keep,NA
14 Good,FaceA,Keep,NA
15 Neutral,FaceB,Keep,NA
16 Good,FaceA,Keep,NA
17 Neutral,FaceB,Keep,NA
18 Bad,FaceC,Share,PartnerShares
19 Good,FaceA,Keep,NA
20 Neutral,FaceB,Keep,NA
21 Bad,FaceC,Keep,NA
22 Neutral,FaceB,Keep,NA
23 Bad,FaceC,Keep,NA
24 Good,FaceA,Share,PartnerKeeps
25 Bad,FaceC,Keep,NA
26 Neutral,FaceB,Keep,NA
27 Good,FaceA,Keep,NA
28 Neutral,FaceB,Keep,NA
29 Good,FaceA,Keep,NA
30 Bad,FaceC,Share,PartnerKeeps
31 Good,FaceA,Keep,NA
32 Neutral,FaceB,Keep,NA
33 Bad,FaceC,Keep,NA
34 Bad,FaceC,Keep,NA
35 Neutral,FaceB,Keep,NA
36 Good,FaceA,Keep,NA
37 Neutral,FaceB,Keep,NA
38 Good,FaceA,Keep,NA
39 Bad,FaceC,Keep,NA
40 Good,FaceA,Keep,NA
41 Bad,FaceC,Keep,NA
42 Neutral,FaceB,Share,PartnerKeeps
43 Good,FaceA,Keep,NA
44 Bad,FaceC,Keep,NA
45 Neutral,FaceB,Keep,NA
46 Neutral,FaceB,Keep,NA
47 Bad,FaceC,Keep,NA
48 Good,FaceA,Keep,NA
49 Bad,FaceC,Keep,NA
50 Good,FaceA,Keep,NA
51 Neutral,FaceB,Keep,NA
52 Bad,FaceC,Keep,NA
53 Good,FaceA,Keep,NA
54 Neutral,FaceB,Keep,NA
55 Bad,FaceC,Keep,NA
56 Good,FaceA,Keep,NA
57 Neutral,FaceB,Keep,NA
58 Neutral,FaceB,Keep,NA
59 Bad,FaceC,Keep,NA
60 Good,FaceA,Keep,NA
61 Bad,FaceC,Keep,NA
62 Neutral,FaceB,Keep,NA
63 Good,FaceA,Keep,NA
64 Good,FaceA,Keep,NA
65 Bad,FaceC,Share,PartnerShares
66 Neutral,FaceB,Keep,NA
67 Good,FaceA,Keep,NA
68 Neutral,FaceB,Keep,NA
69 Bad,FaceC,Keep,NA
70 Neutral,FaceB,Keep,NA
71 Good,FaceA,Keep,NA
72 Bad,FaceC,Keep,NA

Post trust ratings
Good 5
Bad 3
Neutral 3

Post test questions
Bad Face: Bad name (correct)
Neutral Face: Neutral name (correct)
Good Face: Good name (correct)
Good face: Good bio (correct)
Neutral face: Neutral bio (correct)
Bad face: Bad bio (correct)
