# Supplementary material for: The personality trait of behavioral inhibition modulates perceptions of moral character and performance during the trust game: behavioral results and computational modeling
Source: PeerJ. 2016 Feb 8;4:e1631. doi: 10.7717/peerj.1631 (PMC4800786; doi:10.7717/peerj.1631)
Supplement: Supplemental Information 1 — Text files containing data from each participant in the trust game. A separate line for each trial in the game indicates the type of partner (good, neutral or bad) for that trial, the face corresponding to the partner, whether the participant shared, and if so, whether the partner also shared. [file peerj-04-1631-s001.zip › raw data files/KS1_F13_052.txt]

KeepShare, v. 1
Subject ID: F13_052
Experimenter: RS

Good Christopher Zizzo FaceC
Bad Alex Thompson FaceB
Neutral James Sweeney FaceA

Initial trust ratings
Good 7
Bad 1
Neutral 4

1 Neutral,FaceA,Share,PartnerShares
2 Bad,FaceB,Keep,NA
3 Good,FaceC,Share,PartnerKeeps
4 Good,FaceC,Keep,NA
5 Neutral,FaceA,Share,PartnerShares
6 Bad,FaceB,Share,PartnerShares
7 Bad,FaceB,Share,PartnerKeeps
8 Neutral,FaceA,Share,PartnerKeeps
9 Good,FaceC,Share,PartnerKeeps
10 Good,FaceC,Share,PartnerKeeps
11 Neutral,FaceA,Share,PartnerKeeps
12 Bad,FaceB,Keep,NA
13 Bad,FaceB,Keep,NA
14 Good,FaceC,Keep,NA
15 Neutral,FaceA,Share,PartnerShares
16 Neutral,FaceA,Keep,NA
17 Good,FaceC,Keep,NA
18 Bad,FaceB,Keep,NA
19 Neutral,FaceA,Share,PartnerKeeps
20 Bad,FaceB,Keep,NA
21 Good,FaceC,Share,PartnerKeeps
22 Good,FaceC,Keep,NA
23 Neutral,FaceA,Share,PartnerShares
24 Bad,FaceB,Share,PartnerKeeps
25 Good,FaceC,Keep,NA
26 Neutral,FaceA,Keep,NA
27 Bad,FaceB,Keep,NA
28 Neutral,FaceA,Share,PartnerKeeps
29 Bad,FaceB,Keep,NA
30 Good,FaceC,Keep,NA
31 Bad,FaceB,Share,PartnerShares
32 Good,FaceC,Keep,NA
33 Neutral,FaceA,Keep,NA
34 Good,FaceC,Keep,NA
35 Neutral,FaceA,Share,PartnerKeeps
36 Bad,FaceB,Share,PartnerShares
37 Bad,FaceB,Keep,NA
38 Good,FaceC,Keep,NA
39 Neutral,FaceA,Share,PartnerKeeps
40 Neutral,FaceA,Share,PartnerKeeps
41 Good,FaceC,Keep,NA
42 Bad,FaceB,Keep,NA
43 Bad,FaceB,Keep,NA
44 Neutral,FaceA,Keep,NA
45 Good,FaceC,Keep,NA
46 Neutral,FaceA,Keep,NA
47 Good,FaceC,Keep,NA
48 Bad,FaceB,Keep,NA
49 Neutral,FaceA,Keep,NA
50 Good,FaceC,Keep,NA
51 Bad,FaceB,Share,PartnerShares
52 Neutral,FaceA,Keep,NA
53 Good,FaceC,Keep,NA
54 Bad,FaceB,Keep,NA
55 Good,FaceC,Keep,NA
56 Neutral,FaceA,Share,PartnerKeeps
57 Bad,FaceB,Keep,NA
58 Neutral,FaceA,Keep,NA
59 Good,FaceC,Keep,NA
60 Bad,FaceB,Keep,NA
61 Good,FaceC,Keep,NA
62 Neutral,FaceA,Keep,NA
63 Bad,FaceB,Keep,NA
64 Bad,FaceB,Keep,NA
65 Good,FaceC,Keep,NA
66 Neutral,FaceA,Keep,NA
67 Good,FaceC,Keep,NA
68 Bad,FaceB,Share,PartnerKeeps
69 Neutral,FaceA,Share,PartnerShares
70 Good,FaceC,Keep,NA
71 Neutral,FaceA,Keep,NA
72 Bad,FaceB,Share,PartnerShares

Post trust ratings
Good 1
Bad 3
Neutral 2

Post test questions
Bad Face: Bad name (correct)
Neutral Face: Neutral name (correct)
Good Face: Good name (correct)
Good face: Good bio (correct)
Neutral face: Neutral bio (correct)
Bad face: Bad bio (correct)
