# Supplementary material for: The personality trait of behavioral inhibition modulates perceptions of moral character and performance during the trust game: behavioral results and computational modeling
Source: PeerJ. 2016 Feb 8;4:e1631. doi: 10.7717/peerj.1631 (PMC4800786; doi:10.7717/peerj.1631)
Supplement: Supplemental Information 1 — Text files containing data from each participant in the trust game. A separate line for each trial in the game indicates the type of partner (good, neutral or bad) for that trial, the face corresponding to the partner, whether the participant shared, and if so, whether the partner also shared. [file peerj-04-1631-s001.zip › raw data files/KS1_F13_053.txt]

KeepShare, v. 1
Subject ID: F13_053
Experimenter: BE

Good Alex Thompson FaceC
Bad Christopher Zizzo FaceB
Neutral James Sweeney FaceA

Initial trust ratings
Good 6
Bad 2
Neutral 4

1 Good,FaceC,Share,PartnerKeeps
2 Bad,FaceB,Keep,NA
3 Neutral,FaceA,Keep,NA
4 Good,FaceC,Keep,NA
5 Neutral,FaceA,Keep,NA
6 Bad,FaceB,Keep,NA
7 Good,FaceC,Share,PartnerShares
8 Bad,FaceB,Keep,NA
9 Neutral,FaceA,Share,PartnerKeeps
10 Bad,FaceB,Keep,NA
11 Good,FaceC,Share,PartnerShares
12 Neutral,FaceA,Keep,NA
13 Neutral,FaceA,Keep,NA
14 Good,FaceC,Share,PartnerKeeps
15 Bad,FaceB,Keep,NA
16 Good,FaceC,Keep,NA
17 Neutral,FaceA,Share,PartnerShares
18 Bad,FaceB,Keep,NA
19 Bad,FaceB,Share,PartnerShares
20 Neutral,FaceA,Keep,NA
21 Good,FaceC,Share,PartnerKeeps
22 Neutral,FaceA,Keep,NA
23 Good,FaceC,Keep,NA
24 Bad,FaceB,Keep,NA
25 Neutral,FaceA,Keep,NA
26 Bad,FaceB,Share,PartnerShares
27 Good,FaceC,Keep,NA
28 Bad,FaceB,Keep,NA
29 Good,FaceC,Share,PartnerKeeps
30 Neutral,FaceA,Keep,NA
31 Bad,FaceB,Keep,NA
32 Neutral,FaceA,Keep,NA
33 Good,FaceC,Share,PartnerKeeps
34 Neutral,FaceA,Keep,NA
35 Good,FaceC,Keep,NA
36 Bad,FaceB,Keep,NA
37 Good,FaceC,Share,PartnerKeeps
38 Neutral,FaceA,Share,PartnerKeeps
39 Bad,FaceB,Keep,NA
40 Good,FaceC,Keep,NA
41 Bad,FaceB,Keep,NA
42 Neutral,FaceA,Share,PartnerShares
43 Bad,FaceB,Keep,NA
44 Neutral,FaceA,Keep,NA
45 Good,FaceC,Share,PartnerShares
46 Neutral,FaceA,Keep,NA
47 Bad,FaceB,Share,PartnerShares
48 Good,FaceC,Keep,NA
49 Bad,FaceB,Keep,NA
50 Neutral,FaceA,Share,PartnerShares
51 Good,FaceC,Keep,NA
52 Good,FaceC,Share,PartnerKeeps
53 Bad,FaceB,Keep,NA
54 Neutral,FaceA,Share,PartnerShares
55 Bad,FaceB,Keep,NA
56 Neutral,FaceA,Share,PartnerShares
57 Good,FaceC,Keep,NA
58 Neutral,FaceA,Share,PartnerKeeps
59 Good,FaceC,Keep,NA
60 Bad,FaceB,Share,PartnerKeeps
61 Bad,FaceB,Keep,NA
62 Good,FaceC,Share,PartnerShares
63 Neutral,FaceA,Keep,NA
64 Neutral,FaceA,Share,PartnerShares
65 Good,FaceC,Keep,NA
66 Bad,FaceB,Keep,NA
67 Bad,FaceB,Share,PartnerShares
68 Neutral,FaceA,Keep,NA
69 Good,FaceC,Share,PartnerKeeps
70 Bad,FaceB,Keep,NA
71 Neutral,FaceA,Share,PartnerShares
72 Good,FaceC,Keep,NA

Post trust ratings
Good 5
Bad 2
Neutral 4

Post test questions
Bad Face: Bad name (correct)
Neutral Face: Neutral name (correct)
Good Face: Good name (correct)
Good face: Good bio (correct)
Neutral face: Neutral bio (correct)
Bad face: Bad bio (correct)
