# Supplementary material for: The personality trait of behavioral inhibition modulates perceptions of moral character and performance during the trust game: behavioral results and computational modeling
Source: PeerJ. 2016 Feb 8;4:e1631. doi: 10.7717/peerj.1631 (PMC4800786; doi:10.7717/peerj.1631)
Supplement: Supplemental Information 1 — Text files containing data from each participant in the trust game. A separate line for each trial in the game indicates the type of partner (good, neutral or bad) for that trial, the face corresponding to the partner, whether the participant shared, and if so, whether the partner also shared. [file peerj-04-1631-s001.zip › raw data files/KS1_F13_054.txt]

KeepShare, v. 1
Subject ID: F13_054
Experimenter: RS

Good Christopher Zizzo FaceB
Bad James Sweeney FaceC
Neutral Alex Thompson FaceA

Initial trust ratings
Good 7
Bad 2
Neutral 5

1 Bad,FaceC,Keep,NA
2 Neutral,FaceA,Share,PartnerShares
3 Good,FaceB,Share,PartnerKeeps
4 Good,FaceB,Keep,NA
5 Bad,FaceC,Keep,NA
6 Neutral,FaceA,Share,PartnerKeeps
7 Good,FaceB,Share,PartnerKeeps
8 Neutral,FaceA,Keep,NA
9 Bad,FaceC,Share,PartnerShares
10 Bad,FaceC,Share,PartnerKeeps
11 Good,FaceB,Keep,NA
12 Neutral,FaceA,Keep,NA
13 Good,FaceB,Keep,NA
14 Bad,FaceC,Share,PartnerShares
15 Neutral,FaceA,Keep,NA
16 Bad,FaceC,Share,PartnerKeeps
17 Good,FaceB,Keep,NA
18 Neutral,FaceA,Keep,NA
19 Bad,FaceC,Share,PartnerKeeps
20 Good,FaceB,Share,PartnerShares
21 Neutral,FaceA,Share,PartnerShares
22 Neutral,FaceA,Keep,NA
23 Bad,FaceC,Keep,NA
24 Good,FaceB,Share,PartnerShares
25 Good,FaceB,Share,PartnerShares
26 Bad,FaceC,Keep,NA
27 Neutral,FaceA,Share,PartnerShares
28 Bad,FaceC,Keep,NA
29 Neutral,FaceA,Share,PartnerShares
30 Good,FaceB,Share,PartnerShares
31 Bad,FaceC,Keep,NA
32 Neutral,FaceA,Share,PartnerKeeps
33 Good,FaceB,Share,PartnerShares
34 Bad,FaceC,Share,PartnerKeeps
35 Neutral,FaceA,Keep,NA
36 Good,FaceB,Share,PartnerKeeps
37 Good,FaceB,Keep,NA
38 Neutral,FaceA,Keep,NA
39 Bad,FaceC,Keep,NA
40 Bad,FaceC,Keep,NA
41 Good,FaceB,Keep,NA
42 Neutral,FaceA,Keep,NA
43 Bad,FaceC,Share,PartnerShares
44 Good,FaceB,Share,PartnerShares
45 Neutral,FaceA,Share,PartnerKeeps
46 Good,FaceB,Share,PartnerShares
47 Bad,FaceC,Share,PartnerShares
48 Neutral,FaceA,Keep,NA
49 Neutral,FaceA,Keep,NA
50 Good,FaceB,Share,PartnerKeeps
51 Bad,FaceC,Share,PartnerShares
52 Good,FaceB,Keep,NA
53 Neutral,FaceA,Share,PartnerShares
54 Bad,FaceC,Keep,NA
55 Good,FaceB,Keep,NA
56 Neutral,FaceA,Keep,NA
57 Bad,FaceC,Share,PartnerShares
58 Good,FaceB,Share,PartnerKeeps
59 Bad,FaceC,Share,PartnerKeeps
60 Neutral,FaceA,Share,PartnerShares
61 Neutral,FaceA,Keep,NA
62 Bad,FaceC,Keep,NA
63 Good,FaceB,Keep,NA
64 Bad,FaceC,Share,PartnerKeeps
65 Good,FaceB,Keep,NA
66 Neutral,FaceA,Keep,NA
67 Neutral,FaceA,Keep,NA
68 Good,FaceB,Keep,NA
69 Bad,FaceC,Keep,NA
70 Neutral,FaceA,Share,PartnerKeeps
71 Bad,FaceC,Share,PartnerShares
72 Good,FaceB,Share,PartnerShares

Post trust ratings
Good 5
Bad 5
Neutral 4

Post test questions
Bad Face: Bad name (correct)
Neutral Face: Neutral name (correct)
Good Face: Good name (correct)
Good face: Good bio (correct)
Neutral face: Neutral bio (correct)
Bad face: Bad bio (correct)
