# Supplementary material for: The personality trait of behavioral inhibition modulates perceptions of moral character and performance during the trust game: behavioral results and computational modeling
Source: PeerJ. 2016 Feb 8;4:e1631. doi: 10.7717/peerj.1631 (PMC4800786; doi:10.7717/peerj.1631)
Supplement: Supplemental Information 1 — Text files containing data from each participant in the trust game. A separate line for each trial in the game indicates the type of partner (good, neutral or bad) for that trial, the face corresponding to the partner, whether the participant shared, and if so, whether the partner also shared. [file peerj-04-1631-s001.zip › raw data files/KS1_F13_055.txt]

KeepShare, v. 1
Subject ID: F13_055
Experimenter: BE

Good Alex Thompson FaceC
Bad Christopher Zizzo FaceA
Neutral James Sweeney FaceB

Initial trust ratings
Good 6
Bad 2
Neutral 4

1 Bad,FaceA,Keep,NA
2 Neutral,FaceB,Keep,NA
3 Good,FaceC,Share,PartnerKeeps
4 Bad,FaceA,Keep,NA
5 Neutral,FaceB,Keep,NA
6 Good,FaceC,Share,PartnerKeeps
7 Neutral,FaceB,Keep,NA
8 Bad,FaceA,Keep,NA
9 Good,FaceC,Share,PartnerShares
10 Neutral,FaceB,Keep,NA
11 Bad,FaceA,Keep,NA
12 Good,FaceC,Share,PartnerKeeps
13 Bad,FaceA,Share,PartnerKeeps
14 Neutral,FaceB,Share,PartnerShares
15 Good,FaceC,Share,PartnerKeeps
16 Good,FaceC,Keep,NA
17 Neutral,FaceB,Share,PartnerKeeps
18 Bad,FaceA,Share,PartnerShares
19 Neutral,FaceB,Share,PartnerKeeps
20 Bad,FaceA,Share,PartnerShares
21 Good,FaceC,Keep,NA
22 Neutral,FaceB,Keep,NA
23 Good,FaceC,Keep,NA
24 Bad,FaceA,Share,PartnerKeeps
25 Neutral,FaceB,Keep,NA
26 Good,FaceC,Keep,NA
27 Bad,FaceA,Keep,NA
28 Good,FaceC,Keep,NA
29 Neutral,FaceB,Keep,NA
30 Bad,FaceA,Keep,NA
31 Bad,FaceA,Share,PartnerShares
32 Neutral,FaceB,Share,PartnerShares
33 Good,FaceC,Keep,NA
34 Good,FaceC,Share,PartnerShares
35 Neutral,FaceB,Keep,NA
36 Bad,FaceA,Share,PartnerShares
37 Neutral,FaceB,Share,PartnerKeeps
38 Good,FaceC,Share,PartnerShares
39 Bad,FaceA,Share,PartnerShares
40 Neutral,FaceB,Keep,NA
41 Bad,FaceA,Share,PartnerShares
42 Good,FaceC,Share,PartnerKeeps
43 Bad,FaceA,Share,PartnerKeeps
44 Neutral,FaceB,Keep,NA
45 Good,FaceC,Keep,NA
46 Neutral,FaceB,Keep,NA
47 Good,FaceC,Keep,NA
48 Bad,FaceA,Share,PartnerShares
49 Bad,FaceA,Share,PartnerShares
50 Neutral,FaceB,Keep,NA
51 Good,FaceC,Keep,NA
52 Good,FaceC,Keep,NA
53 Bad,FaceA,Share,PartnerKeeps
54 Neutral,FaceB,Keep,NA
55 Good,FaceC,Keep,NA
56 Neutral,FaceB,Keep,NA
57 Bad,FaceA,Share,PartnerShares
58 Bad,FaceA,Share,PartnerKeeps
59 Good,FaceC,Share,PartnerShares
60 Neutral,FaceB,Share,PartnerShares
61 Neutral,FaceB,Share,PartnerKeeps
62 Good,FaceC,Keep,NA
63 Bad,FaceA,Share,PartnerKeeps
64 Good,FaceC,Keep,NA
65 Bad,FaceA,Share,PartnerKeeps
66 Neutral,FaceB,Keep,NA
67 Bad,FaceA,Share,PartnerShares
68 Good,FaceC,Keep,NA
69 Neutral,FaceB,Keep,NA
70 Neutral,FaceB,Keep,NA
71 Bad,FaceA,Share,PartnerKeeps
72 Good,FaceC,Keep,NA

Post trust ratings
Good 4
Bad 5
Neutral 4

Post test questions
Bad Face: Bad name (correct)
Neutral Face: Neutral name (correct)
Good Face: Good name (correct)
Good face: Good bio (correct)
Neutral face: Neutral bio (correct)
Bad face: Bad bio (correct)
