# Supplementary material for: The personality trait of behavioral inhibition modulates perceptions of moral character and performance during the trust game: behavioral results and computational modeling
Source: PeerJ. 2016 Feb 8;4:e1631. doi: 10.7717/peerj.1631 (PMC4800786; doi:10.7717/peerj.1631)
Supplement: Supplemental Information 1 — Text files containing data from each participant in the trust game. A separate line for each trial in the game indicates the type of partner (good, neutral or bad) for that trial, the face corresponding to the partner, whether the participant shared, and if so, whether the partner also shared. [file peerj-04-1631-s001.zip › raw data files/KS1_F13_056.txt]

KeepShare, v. 1
Subject ID: F13_056
Experimenter: RS

Good James Sweeney FaceA
Bad Alex Thompson FaceB
Neutral Christopher Zizzo FaceC

Initial trust ratings
Good 7
Bad 2
Neutral 4

1 Bad,FaceB,Keep,NA
2 Good,FaceA,Share,PartnerShares
3 Neutral,FaceC,Share,PartnerKeeps
4 Neutral,FaceC,Keep,NA
5 Good,FaceA,Share,PartnerShares
6 Bad,FaceB,Share,PartnerShares
7 Neutral,FaceC,Keep,NA
8 Bad,FaceB,Share,PartnerShares
9 Good,FaceA,Share,PartnerKeeps
10 Good,FaceA,Share,PartnerKeeps
11 Bad,FaceB,Share,PartnerKeeps
12 Neutral,FaceC,Keep,NA
13 Bad,FaceB,Keep,NA
14 Good,FaceA,Share,PartnerShares
15 Neutral,FaceC,Keep,NA
16 Neutral,FaceC,Keep,NA
17 Bad,FaceB,Share,PartnerKeeps
18 Good,FaceA,Keep,NA
19 Bad,FaceB,Keep,NA
20 Good,FaceA,Share,PartnerKeeps
21 Neutral,FaceC,Share,PartnerKeeps
22 Good,FaceA,Share,PartnerKeeps
23 Neutral,FaceC,Keep,NA
24 Bad,FaceB,Keep,NA
25 Bad,FaceB,Keep,NA
26 Good,FaceA,Keep,NA
27 Neutral,FaceC,Keep,NA
28 Good,FaceA,Keep,NA
29 Bad,FaceB,Share,PartnerKeeps
30 Neutral,FaceC,Share,PartnerShares
31 Neutral,FaceC,Share,PartnerKeeps
32 Good,FaceA,Keep,NA
33 Bad,FaceB,Keep,NA
34 Bad,FaceB,Keep,NA
35 Neutral,FaceC,Keep,NA
36 Good,FaceA,Keep,NA
37 Bad,FaceB,Keep,NA
38 Good,FaceA,Share,PartnerKeeps
39 Neutral,FaceC,Keep,NA
40 Good,FaceA,Keep,NA
41 Neutral,FaceC,Share,PartnerShares
42 Bad,FaceB,Keep,NA
43 Good,FaceA,Share,PartnerKeeps
44 Neutral,FaceC,Share,PartnerKeeps
45 Bad,FaceB,Share,PartnerKeeps
46 Good,FaceA,Share,PartnerShares
47 Bad,FaceB,Keep,NA
48 Neutral,FaceC,Keep,NA
49 Good,FaceA,Keep,NA
50 Neutral,FaceC,Keep,NA
51 Bad,FaceB,Keep,NA
52 Neutral,FaceC,Keep,NA
53 Bad,FaceB,Keep,NA
54 Good,FaceA,Keep,NA
55 Neutral,FaceC,Keep,NA
56 Good,FaceA,Keep,NA
57 Bad,FaceB,Share,PartnerKeeps
58 Bad,FaceB,Share,PartnerKeeps
59 Good,FaceA,Keep,NA
60 Neutral,FaceC,Keep,NA
61 Neutral,FaceC,Keep,NA
62 Bad,FaceB,Keep,NA
63 Good,FaceA,Keep,NA
64 Neutral,FaceC,Keep,NA
65 Good,FaceA,Keep,NA
66 Bad,FaceB,Keep,NA
67 Neutral,FaceC,Keep,NA
68 Bad,FaceB,Share,PartnerKeeps
69 Good,FaceA,Keep,NA
70 Neutral,FaceC,Share,PartnerShares
71 Good,FaceA,Share,PartnerShares
72 Bad,FaceB,Keep,NA

Post trust ratings
Good 5
Bad 5
Neutral 3

Post test questions
Bad Face: Bad name (correct)
Neutral Face: Neutral name (correct)
Good Face: Good name (correct)
Good face: Good bio (correct)
Neutral face: Neutral bio (correct)
Bad face: Bad bio (correct)
