# Supplementary material for: The personality trait of behavioral inhibition modulates perceptions of moral character and performance during the trust game: behavioral results and computational modeling
Source: PeerJ. 2016 Feb 8;4:e1631. doi: 10.7717/peerj.1631 (PMC4800786; doi:10.7717/peerj.1631)
Supplement: Supplemental Information 1 — Text files containing data from each participant in the trust game. A separate line for each trial in the game indicates the type of partner (good, neutral or bad) for that trial, the face corresponding to the partner, whether the participant shared, and if so, whether the partner also shared. [file peerj-04-1631-s001.zip › raw data files/KS1_F13_057.txt]

KeepShare, v. 1
Subject ID: F13_057
Experimenter: BE

Good Alex Thompson FaceA
Bad Christopher Zizzo FaceC
Neutral James Sweeney FaceB

Initial trust ratings
Good 7
Bad 1
Neutral 5

1 Good,FaceA,Share,PartnerKeeps
2 Bad,FaceC,Keep,NA
3 Neutral,FaceB,Share,PartnerKeeps
4 Bad,FaceC,Keep,NA
5 Neutral,FaceB,Keep,NA
6 Good,FaceA,Share,PartnerKeeps
7 Neutral,FaceB,Share,PartnerShares
8 Bad,FaceC,Keep,NA
9 Good,FaceA,Share,PartnerShares
10 Neutral,FaceB,Share,PartnerShares
11 Bad,FaceC,Keep,NA
12 Good,FaceA,Share,PartnerShares
13 Bad,FaceC,Keep,NA
14 Good,FaceA,Share,PartnerShares
15 Neutral,FaceB,Share,PartnerShares
16 Bad,FaceC,Share,PartnerShares
17 Good,FaceA,Share,PartnerShares
18 Neutral,FaceB,Share,PartnerKeeps
19 Bad,FaceC,Keep,NA
20 Neutral,FaceB,Share,PartnerShares
21 Good,FaceA,Share,PartnerShares
22 Bad,FaceC,Keep,NA
23 Neutral,FaceB,Share,PartnerShares
24 Good,FaceA,Share,PartnerKeeps
25 Good,FaceA,Share,PartnerShares
26 Neutral,FaceB,Share,PartnerShares
27 Bad,FaceC,Keep,NA
28 Good,FaceA,Share,PartnerShares
29 Neutral,FaceB,Share,PartnerShares
30 Bad,FaceC,Keep,NA
31 Neutral,FaceB,Share,PartnerKeeps
32 Good,FaceA,Share,PartnerKeeps
33 Bad,FaceC,Keep,NA
34 Good,FaceA,Share,PartnerShares
35 Neutral,FaceB,Share,PartnerKeeps
36 Bad,FaceC,Keep,NA
37 Good,FaceA,Share,PartnerShares
38 Bad,FaceC,Keep,NA
39 Neutral,FaceB,Keep,NA
40 Good,FaceA,Share,PartnerShares
41 Bad,FaceC,Share,PartnerKeeps
42 Neutral,FaceB,Share,PartnerKeeps
43 Good,FaceA,Share,PartnerShares
44 Neutral,FaceB,Share,PartnerShares
45 Bad,FaceC,Keep,NA
46 Good,FaceA,Share,PartnerKeeps
47 Neutral,FaceB,Share,PartnerKeeps
48 Bad,FaceC,Keep,NA
49 Bad,FaceC,Keep,NA
50 Good,FaceA,Share,PartnerShares
51 Neutral,FaceB,Share,PartnerShares
52 Good,FaceA,Share,PartnerShares
53 Neutral,FaceB,Share,PartnerKeeps
54 Bad,FaceC,Keep,NA
55 Good,FaceA,Share,PartnerShares
56 Bad,FaceC,Keep,NA
57 Neutral,FaceB,Share,PartnerShares
58 Neutral,FaceB,Share,PartnerShares
59 Bad,FaceC,Keep,NA
60 Good,FaceA,Share,PartnerKeeps
61 Neutral,FaceB,Share,PartnerKeeps
62 Bad,FaceC,Keep,NA
63 Good,FaceA,Share,PartnerShares
64 Good,FaceA,Share,PartnerKeeps
65 Bad,FaceC,Keep,NA
66 Neutral,FaceB,Share,PartnerShares
67 Bad,FaceC,Keep,NA
68 Good,FaceA,Share,PartnerShares
69 Neutral,FaceB,Share,PartnerKeeps
70 Good,FaceA,Share,PartnerKeeps
71 Neutral,FaceB,Share,PartnerKeeps
72 Bad,FaceC,Keep,NA

Post trust ratings
Good 6
Bad 2
Neutral 6

Post test questions
Bad Face: Neutral name (wrong)
Neutral Face: Good name (wrong)
Good Face: Good name (correct)
Good face: Good bio (correct)
Neutral face: Neutral bio (correct)
Bad face: Bad bio (correct)
