# Supplementary material for: The personality trait of behavioral inhibition modulates perceptions of moral character and performance during the trust game: behavioral results and computational modeling
Source: PeerJ. 2016 Feb 8;4:e1631. doi: 10.7717/peerj.1631 (PMC4800786; doi:10.7717/peerj.1631)
Supplement: Supplemental Information 1 — Text files containing data from each participant in the trust game. A separate line for each trial in the game indicates the type of partner (good, neutral or bad) for that trial, the face corresponding to the partner, whether the participant shared, and if so, whether the partner also shared. [file peerj-04-1631-s001.zip › raw data files/KS1_F13_058.txt]

KeepShare, v. 1
Subject ID: F13_058
Experimenter: RS

Good Christopher Zizzo FaceB
Bad Alex Thompson FaceC
Neutral James Sweeney FaceA

Initial trust ratings
Good 7
Bad 1
Neutral 6

1 Bad,FaceC,Keep,NA
2 Good,FaceB,Share,PartnerShares
3 Neutral,FaceA,Keep,NA
4 Neutral,FaceA,Share,PartnerKeeps
5 Bad,FaceC,Keep,NA
6 Good,FaceB,Share,PartnerShares
7 Good,FaceB,Share,PartnerShares
8 Bad,FaceC,Share,PartnerKeeps
9 Neutral,FaceA,Keep,NA
10 Good,FaceB,Share,PartnerKeeps
11 Neutral,FaceA,Share,PartnerShares
12 Bad,FaceC,Keep,NA
13 Good,FaceB,Keep,NA
14 Neutral,FaceA,Keep,NA
15 Bad,FaceC,Share,PartnerShares
16 Neutral,FaceA,Share,PartnerKeeps
17 Bad,FaceC,Share,PartnerKeeps
18 Good,FaceB,Share,PartnerShares
19 Bad,FaceC,Keep,NA
20 Neutral,FaceA,Keep,NA
21 Good,FaceB,Keep,NA
22 Neutral,FaceA,Keep,NA
23 Good,FaceB,Keep,NA
24 Bad,FaceC,Keep,NA
25 Neutral,FaceA,Keep,NA
26 Good,FaceB,Share,PartnerShares
27 Bad,FaceC,Keep,NA
28 Bad,FaceC,Keep,NA
29 Good,FaceB,Share,PartnerShares
30 Neutral,FaceA,Share,PartnerKeeps
31 Bad,FaceC,Keep,NA
32 Neutral,FaceA,Keep,NA
33 Good,FaceB,Share,PartnerKeeps
34 Neutral,FaceA,Keep,NA
35 Good,FaceB,Keep,NA
36 Bad,FaceC,Keep,NA
37 Good,FaceB,Keep,NA
38 Bad,FaceC,Keep,NA
39 Neutral,FaceA,Share,PartnerShares
40 Bad,FaceC,Keep,NA
41 Good,FaceB,Share,PartnerShares
42 Neutral,FaceA,Share,PartnerKeeps
43 Bad,FaceC,Keep,NA
44 Good,FaceB,Share,PartnerShares
45 Neutral,FaceA,Keep,NA
46 Bad,FaceC,Keep,NA
47 Good,FaceB,Share,PartnerKeeps
48 Neutral,FaceA,Keep,NA
49 Neutral,FaceA,Share,PartnerShares
50 Bad,FaceC,Keep,NA
51 Good,FaceB,Keep,NA
52 Good,FaceB,Keep,NA
53 Bad,FaceC,Keep,NA
54 Neutral,FaceA,Share,PartnerShares
55 Bad,FaceC,Keep,NA
56 Neutral,FaceA,Share,PartnerKeeps
57 Good,FaceB,Share,PartnerKeeps
58 Good,FaceB,Share,PartnerKeeps
59 Neutral,FaceA,Share,PartnerKeeps
60 Bad,FaceC,Keep,NA
61 Neutral,FaceA,Keep,NA
62 Bad,FaceC,Keep,NA
63 Good,FaceB,Keep,NA
64 Bad,FaceC,Keep,NA
65 Neutral,FaceA,Keep,NA
66 Good,FaceB,Share,PartnerShares
67 Neutral,FaceA,Keep,NA
68 Bad,FaceC,Keep,NA
69 Good,FaceB,Share,PartnerShares
70 Neutral,FaceA,Share,PartnerShares
71 Bad,FaceC,Keep,NA
72 Good,FaceB,Share,PartnerKeeps

Post trust ratings
Good 5
Bad 1
Neutral 4

Post test questions
Bad Face: Bad name (correct)
Neutral Face: Neutral name (correct)
Good Face: Good name (correct)
Good face: Good bio (correct)
Neutral face: Neutral bio (correct)
Bad face: Bad bio (correct)
