# Supplementary material for: The personality trait of behavioral inhibition modulates perceptions of moral character and performance during the trust game: behavioral results and computational modeling
Source: PeerJ. 2016 Feb 8;4:e1631. doi: 10.7717/peerj.1631 (PMC4800786; doi:10.7717/peerj.1631)
Supplement: Supplemental Information 1 — Text files containing data from each participant in the trust game. A separate line for each trial in the game indicates the type of partner (good, neutral or bad) for that trial, the face corresponding to the partner, whether the participant shared, and if so, whether the partner also shared. [file peerj-04-1631-s001.zip › raw data files/KS1_F13_059.txt]

KeepShare, v. 1
Subject ID: F13_059
Experimenter: BE

Good James Sweeney FaceA
Bad Alex Thompson FaceB
Neutral Christopher Zizzo FaceC

Initial trust ratings
Good 7
Bad 2
Neutral 4

1 Bad,FaceB,Keep,NA
2 Neutral,FaceC,Keep,NA
3 Good,FaceA,Share,PartnerKeeps
4 Good,FaceA,Share,PartnerShares
5 Neutral,FaceC,Keep,NA
6 Bad,FaceB,Keep,NA
7 Neutral,FaceC,Keep,NA
8 Bad,FaceB,Keep,NA
9 Good,FaceA,Share,PartnerKeeps
10 Good,FaceA,Share,PartnerShares
11 Neutral,FaceC,Keep,NA
12 Bad,FaceB,Keep,NA
13 Neutral,FaceC,Keep,NA
14 Bad,FaceB,Keep,NA
15 Good,FaceA,Share,PartnerKeeps
16 Neutral,FaceC,Keep,NA
17 Bad,FaceB,Keep,NA
18 Good,FaceA,Share,PartnerShares
19 Good,FaceA,Share,PartnerShares
20 Neutral,FaceC,Keep,NA
21 Bad,FaceB,Keep,NA
22 Neutral,FaceC,Keep,NA
23 Good,FaceA,Share,PartnerKeeps
24 Bad,FaceB,Keep,NA
25 Good,FaceA,Share,PartnerShares
26 Neutral,FaceC,Keep,NA
27 Bad,FaceB,Keep,NA
28 Bad,FaceB,Keep,NA
29 Neutral,FaceC,Keep,NA
30 Good,FaceA,Share,PartnerKeeps
31 Good,FaceA,Share,PartnerKeeps
32 Neutral,FaceC,Keep,NA
33 Bad,FaceB,Keep,NA
34 Neutral,FaceC,Keep,NA
35 Good,FaceA,Share,PartnerShares
36 Bad,FaceB,Keep,NA
37 Good,FaceA,Share,PartnerKeeps
38 Bad,FaceB,Keep,NA
39 Neutral,FaceC,Keep,NA
40 Neutral,FaceC,Keep,NA
41 Bad,FaceB,Keep,NA
42 Good,FaceA,Share,PartnerShares
43 Neutral,FaceC,Keep,NA
44 Bad,FaceB,Keep,NA
45 Good,FaceA,Share,PartnerKeeps
46 Good,FaceA,Share,PartnerKeeps
47 Bad,FaceB,Keep,NA
48 Neutral,FaceC,Keep,NA
49 Good,FaceA,Share,PartnerKeeps
50 Neutral,FaceC,Keep,NA
51 Bad,FaceB,Keep,NA
52 Bad,FaceB,Keep,NA
53 Good,FaceA,Share,PartnerKeeps
54 Neutral,FaceC,Keep,NA
55 Bad,FaceB,Keep,NA
56 Good,FaceA,Share,PartnerShares
57 Neutral,FaceC,Keep,NA
58 Good,FaceA,Share,PartnerShares
59 Bad,FaceB,Keep,NA
60 Neutral,FaceC,Keep,NA
61 Good,FaceA,Share,PartnerKeeps
62 Neutral,FaceC,Keep,NA
63 Bad,FaceB,Keep,NA
64 Bad,FaceB,Keep,NA
65 Good,FaceA,Share,PartnerShares
66 Neutral,FaceC,Keep,NA
67 Bad,FaceB,Keep,NA
68 Good,FaceA,Share,PartnerShares
69 Neutral,FaceC,Keep,NA
70 Neutral,FaceC,Keep,NA
71 Good,FaceA,Share,PartnerShares
72 Bad,FaceB,Keep,NA

Post trust ratings
Good 7
Bad 2
Neutral 4

Post test questions
Bad Face: Bad name (correct)
Neutral Face: Neutral name (correct)
Good Face: Good name (correct)
Good face: Good bio (correct)
Neutral face: Neutral bio (correct)
Bad face: Bad bio (correct)
