# Supplementary material for: The personality trait of behavioral inhibition modulates perceptions of moral character and performance during the trust game: behavioral results and computational modeling
Source: PeerJ. 2016 Feb 8;4:e1631. doi: 10.7717/peerj.1631 (PMC4800786; doi:10.7717/peerj.1631)
Supplement: Supplemental Information 1 — Text files containing data from each participant in the trust game. A separate line for each trial in the game indicates the type of partner (good, neutral or bad) for that trial, the face corresponding to the partner, whether the participant shared, and if so, whether the partner also shared. [file peerj-04-1631-s001.zip › raw data files/KS1_F13_060.txt]

KeepShare, v. 1
Subject ID: F13_060
Experimenter: RS

Good Christopher Zizzo FaceA
Bad Alex Thompson FaceC
Neutral James Sweeney FaceB

Initial trust ratings
Good 7
Bad 3
Neutral 6

1 Neutral,FaceB,Share,PartnerKeeps
2 Bad,FaceC,Share,PartnerKeeps
3 Good,FaceA,Share,PartnerShares
4 Bad,FaceC,Keep,NA
5 Good,FaceA,Share,PartnerKeeps
6 Neutral,FaceB,Share,PartnerKeeps
7 Good,FaceA,Share,PartnerShares
8 Neutral,FaceB,Share,PartnerShares
9 Bad,FaceC,Keep,NA
10 Neutral,FaceB,Share,PartnerKeeps
11 Bad,FaceC,Keep,NA
12 Good,FaceA,Share,PartnerShares
13 Good,FaceA,Share,PartnerShares
14 Bad,FaceC,Keep,NA
15 Neutral,FaceB,Share,PartnerShares
16 Neutral,FaceB,Share,PartnerKeeps
17 Bad,FaceC,Keep,NA
18 Good,FaceA,Share,PartnerShares
19 Neutral,FaceB,Share,PartnerShares
20 Bad,FaceC,Keep,NA
21 Good,FaceA,Share,PartnerShares
22 Neutral,FaceB,Share,PartnerShares
23 Bad,FaceC,Keep,NA
24 Good,FaceA,Share,PartnerShares
25 Bad,FaceC,Keep,NA
26 Good,FaceA,Share,PartnerKeeps
27 Neutral,FaceB,Share,PartnerKeeps
28 Bad,FaceC,Keep,NA
29 Good,FaceA,Share,PartnerShares
30 Neutral,FaceB,Share,PartnerKeeps
31 Good,FaceA,Share,PartnerKeeps
32 Neutral,FaceB,Share,PartnerShares
33 Bad,FaceC,Keep,NA
34 Bad,FaceC,Keep,NA
35 Good,FaceA,Share,PartnerKeeps
36 Neutral,FaceB,Share,PartnerKeeps
37 Good,FaceA,Share,PartnerKeeps
38 Neutral,FaceB,Share,PartnerShares
39 Bad,FaceC,Keep,NA
40 Good,FaceA,Share,PartnerShares
41 Bad,FaceC,Keep,NA
42 Neutral,FaceB,Share,PartnerShares
43 Bad,FaceC,Keep,NA
44 Good,FaceA,Share,PartnerKeeps
45 Neutral,FaceB,Share,PartnerShares
46 Bad,FaceC,Keep,NA
47 Good,FaceA,Share,PartnerKeeps
48 Neutral,FaceB,Share,PartnerKeeps
49 Bad,FaceC,Keep,NA
50 Good,FaceA,Share,PartnerKeeps
51 Neutral,FaceB,Share,PartnerKeeps
52 Neutral,FaceB,Share,PartnerKeeps
53 Good,FaceA,Share,PartnerKeeps
54 Bad,FaceC,Keep,NA
55 Good,FaceA,Share,PartnerShares
56 Bad,FaceC,Keep,NA
57 Neutral,FaceB,Share,PartnerKeeps
58 Neutral,FaceB,Share,PartnerKeeps
59 Bad,FaceC,Keep,NA
60 Good,FaceA,Share,PartnerShares
61 Bad,FaceC,Keep,NA
62 Good,FaceA,Share,PartnerKeeps
63 Neutral,FaceB,Share,PartnerKeeps
64 Good,FaceA,Share,PartnerShares
65 Neutral,FaceB,Share,PartnerKeeps
66 Bad,FaceC,Keep,NA
67 Neutral,FaceB,Share,PartnerShares
68 Bad,FaceC,Keep,NA
69 Good,FaceA,Share,PartnerShares
70 Good,FaceA,Share,PartnerKeeps
71 Bad,FaceC,Keep,NA
72 Neutral,FaceB,Share,PartnerShares

Post trust ratings
Good 5
Bad 1
Neutral 4

Post test questions
Bad Face: Bad name (correct)
Neutral Face: Neutral name (correct)
Good Face: Good name (correct)
Good face: Good bio (correct)
Neutral face: Neutral bio (correct)
Bad face: Bad bio (correct)
