# Supplementary material for: The personality trait of behavioral inhibition modulates perceptions of moral character and performance during the trust game: behavioral results and computational modeling
Source: PeerJ. 2016 Feb 8;4:e1631. doi: 10.7717/peerj.1631 (PMC4800786; doi:10.7717/peerj.1631)
Supplement: Supplemental Information 1 — Text files containing data from each participant in the trust game. A separate line for each trial in the game indicates the type of partner (good, neutral or bad) for that trial, the face corresponding to the partner, whether the participant shared, and if so, whether the partner also shared. [file peerj-04-1631-s001.zip › raw data files/KS1_F13_061.txt]

KeepShare, v. 1
Subject ID: F13_061
Experimenter: BE

Good James Sweeney FaceB
Bad Alex Thompson FaceC
Neutral Christopher Zizzo FaceA

Initial trust ratings
Good 4
Bad 2
Neutral 1

1 Bad,FaceC,Keep,NA
2 Good,FaceB,Share,PartnerShares
3 Neutral,FaceA,Keep,NA
4 Bad,FaceC,Keep,NA
5 Good,FaceB,Share,PartnerShares
6 Neutral,FaceA,Keep,NA
7 Bad,FaceC,Keep,NA
8 Good,FaceB,Share,PartnerShares
9 Neutral,FaceA,Keep,NA
10 Neutral,FaceA,Keep,NA
11 Good,FaceB,Share,PartnerShares
12 Bad,FaceC,Keep,NA
13 Good,FaceB,Share,PartnerKeeps
14 Bad,FaceC,Keep,NA
15 Neutral,FaceA,Keep,NA
16 Neutral,FaceA,Keep,NA
17 Good,FaceB,Share,PartnerShares
18 Bad,FaceC,Keep,NA
19 Neutral,FaceA,Keep,NA
20 Bad,FaceC,Keep,NA
21 Good,FaceB,Share,PartnerShares
22 Bad,FaceC,Keep,NA
23 Good,FaceB,Share,PartnerShares
24 Neutral,FaceA,Keep,NA
25 Bad,FaceC,Keep,NA
26 Good,FaceB,Share,PartnerShares
27 Neutral,FaceA,Keep,NA
28 Bad,FaceC,Keep,NA
29 Neutral,FaceA,Keep,NA
30 Good,FaceB,Share,PartnerShares
31 Neutral,FaceA,Keep,NA
32 Bad,FaceC,Keep,NA
33 Good,FaceB,Share,PartnerKeeps
34 Bad,FaceC,Keep,NA
35 Good,FaceB,Keep,NA
36 Neutral,FaceA,Keep,NA
37 Bad,FaceC,Keep,NA
38 Good,FaceB,Share,PartnerShares
39 Neutral,FaceA,Keep,NA
40 Good,FaceB,Share,PartnerKeeps
41 Bad,FaceC,Keep,NA
42 Neutral,FaceA,Keep,NA
43 Good,FaceB,Keep,NA
44 Neutral,FaceA,Keep,NA
45 Bad,FaceC,Keep,NA
46 Neutral,FaceA,Keep,NA
47 Bad,FaceC,Keep,NA
48 Good,FaceB,Share,PartnerShares
49 Bad,FaceC,Keep,NA
50 Neutral,FaceA,Keep,NA
51 Good,FaceB,Share,PartnerShares
52 Bad,FaceC,Keep,NA
53 Good,FaceB,Share,PartnerKeeps
54 Neutral,FaceA,Keep,NA
55 Bad,FaceC,Keep,NA
56 Neutral,FaceA,Keep,NA
57 Good,FaceB,Keep,NA
58 Bad,FaceC,Keep,NA
59 Neutral,FaceA,Keep,NA
60 Good,FaceB,Share,PartnerShares
61 Neutral,FaceA,Keep,NA
62 Good,FaceB,Share,PartnerKeeps
63 Bad,FaceC,Keep,NA
64 Bad,FaceC,Keep,NA
65 Good,FaceB,Keep,NA
66 Neutral,FaceA,Keep,NA
67 Good,FaceB,Share,PartnerShares
68 Bad,FaceC,Keep,NA
69 Neutral,FaceA,Keep,NA
70 Bad,FaceC,Keep,NA
71 Good,FaceB,Share,PartnerKeeps
72 Neutral,FaceA,Keep,NA

Post trust ratings
Good 1
Bad 1
Neutral 1

Post test questions
Bad Face: Bad name (correct)
Neutral Face: Neutral name (correct)
Good Face: Good name (correct)
Good face: Good bio (correct)
Neutral face: Neutral bio (correct)
Bad face: Bad bio (correct)
