# Supplementary material for: The personality trait of behavioral inhibition modulates perceptions of moral character and performance during the trust game: behavioral results and computational modeling
Source: PeerJ. 2016 Feb 8;4:e1631. doi: 10.7717/peerj.1631 (PMC4800786; doi:10.7717/peerj.1631)
Supplement: Supplemental Information 1 — Text files containing data from each participant in the trust game. A separate line for each trial in the game indicates the type of partner (good, neutral or bad) for that trial, the face corresponding to the partner, whether the participant shared, and if so, whether the partner also shared. [file peerj-04-1631-s001.zip › raw data files/KS1_F13_062.txt]

KeepShare, v. 1
Subject ID: F13_062
Experimenter: RS

Good Alex Thompson FaceA
Bad Christopher Zizzo FaceB
Neutral James Sweeney FaceC

Initial trust ratings
Good 5
Bad 2
Neutral 3

1 Good,FaceA,Share,PartnerKeeps
2 Neutral,FaceC,Keep,NA
3 Bad,FaceB,Keep,NA
4 Good,FaceA,Keep,NA
5 Neutral,FaceC,Share,PartnerShares
6 Bad,FaceB,Share,PartnerKeeps
7 Good,FaceA,Keep,NA
8 Neutral,FaceC,Share,PartnerKeeps
9 Bad,FaceB,Keep,NA
10 Neutral,FaceC,Keep,NA
11 Bad,FaceB,Share,PartnerKeeps
12 Good,FaceA,Keep,NA
13 Good,FaceA,Share,PartnerKeeps
14 Bad,FaceB,Share,PartnerKeeps
15 Neutral,FaceC,Share,PartnerShares
16 Good,FaceA,Keep,NA
17 Bad,FaceB,Keep,NA
18 Neutral,FaceC,Share,PartnerKeeps
19 Bad,FaceB,Share,PartnerShares
20 Neutral,FaceC,Share,PartnerShares
21 Good,FaceA,Share,PartnerShares
22 Bad,FaceB,Keep,NA
23 Neutral,FaceC,Keep,NA
24 Good,FaceA,Keep,NA
25 Good,FaceA,Share,PartnerShares
26 Neutral,FaceC,Share,PartnerShares
27 Bad,FaceB,Share,PartnerShares
28 Neutral,FaceC,Keep,NA
29 Good,FaceA,Keep,NA
30 Bad,FaceB,Keep,NA
31 Good,FaceA,Share,PartnerKeeps
32 Bad,FaceB,Share,PartnerShares
33 Neutral,FaceC,Share,PartnerShares
34 Good,FaceA,Share,PartnerKeeps
35 Bad,FaceB,Keep,NA
36 Neutral,FaceC,Keep,NA
37 Bad,FaceB,Keep,NA
38 Good,FaceA,Share,PartnerKeeps
39 Neutral,FaceC,Share,PartnerKeeps
40 Neutral,FaceC,Share,PartnerKeeps
41 Good,FaceA,Share,PartnerKeeps
42 Bad,FaceB,Keep,NA
43 Neutral,FaceC,Keep,NA
44 Good,FaceA,Keep,NA
45 Bad,FaceB,Share,PartnerKeeps
46 Bad,FaceB,Share,PartnerShares
47 Neutral,FaceC,Share,PartnerShares
48 Good,FaceA,Share,PartnerKeeps
49 Good,FaceA,Keep,NA
50 Bad,FaceB,Keep,NA
51 Neutral,FaceC,Keep,NA
52 Good,FaceA,Keep,NA
53 Bad,FaceB,Share,PartnerShares
54 Neutral,FaceC,Share,PartnerShares
55 Good,FaceA,Keep,NA
56 Bad,FaceB,Keep,NA
57 Neutral,FaceC,Keep,NA
58 Good,FaceA,Share,PartnerShares
59 Neutral,FaceC,Keep,NA
60 Bad,FaceB,Keep,NA
61 Bad,FaceB,Keep,NA
62 Neutral,FaceC,Share,PartnerKeeps
63 Good,FaceA,Share,PartnerShares
64 Neutral,FaceC,Share,PartnerKeeps
65 Good,FaceA,Share,PartnerKeeps
66 Bad,FaceB,Keep,NA
67 Good,FaceA,Keep,NA
68 Bad,FaceB,Keep,NA
69 Neutral,FaceC,Keep,NA
70 Good,FaceA,Share,PartnerKeeps
71 Neutral,FaceC,Share,PartnerKeeps
72 Bad,FaceB,Share,PartnerKeeps

Post trust ratings
Good 3
Bad 3
Neutral 3

Post test questions
Bad Face: Bad name (correct)
Neutral Face: Neutral name (correct)
Good Face: Good name (correct)
Good face: Good bio (correct)
Neutral face: Neutral bio (correct)
Bad face: Bad bio (correct)
