# Supplementary material for: The personality trait of behavioral inhibition modulates perceptions of moral character and performance during the trust game: behavioral results and computational modeling
Source: PeerJ. 2016 Feb 8;4:e1631. doi: 10.7717/peerj.1631 (PMC4800786; doi:10.7717/peerj.1631)
Supplement: Supplemental Information 1 — Text files containing data from each participant in the trust game. A separate line for each trial in the game indicates the type of partner (good, neutral or bad) for that trial, the face corresponding to the partner, whether the participant shared, and if so, whether the partner also shared. [file peerj-04-1631-s001.zip › raw data files/KS1_F13_063.txt]

KeepShare, v. 1
Subject ID: F13_063
Experimenter: BE

Good Christopher Zizzo FaceB
Bad Alex Thompson FaceC
Neutral James Sweeney FaceA

Initial trust ratings
Good 7
Bad 4
Neutral 3

1 Bad,FaceC,Share,PartnerKeeps
2 Good,FaceB,Share,PartnerShares
3 Neutral,FaceA,Share,PartnerShares
4 Good,FaceB,Share,PartnerShares
5 Neutral,FaceA,Share,PartnerKeeps
6 Bad,FaceC,Share,PartnerShares
7 Bad,FaceC,Share,PartnerKeeps
8 Good,FaceB,Share,PartnerShares
9 Neutral,FaceA,Share,PartnerKeeps
10 Neutral,FaceA,Share,PartnerShares
11 Bad,FaceC,Share,PartnerKeeps
12 Good,FaceB,Share,PartnerKeeps
13 Good,FaceB,Share,PartnerKeeps
14 Bad,FaceC,Share,PartnerKeeps
15 Neutral,FaceA,Share,PartnerKeeps
16 Good,FaceB,Share,PartnerShares
17 Bad,FaceC,Share,PartnerShares
18 Neutral,FaceA,Share,PartnerKeeps
19 Neutral,FaceA,Share,PartnerKeeps
20 Good,FaceB,Share,PartnerKeeps
21 Bad,FaceC,Share,PartnerKeeps
22 Good,FaceB,Share,PartnerShares
23 Bad,FaceC,Share,PartnerKeeps
24 Neutral,FaceA,Share,PartnerKeeps
25 Good,FaceB,Share,PartnerShares
26 Neutral,FaceA,Share,PartnerShares
27 Bad,FaceC,Share,PartnerShares
28 Neutral,FaceA,Share,PartnerKeeps
29 Good,FaceB,Share,PartnerKeeps
30 Bad,FaceC,Share,PartnerKeeps
31 Bad,FaceC,Share,PartnerShares
32 Neutral,FaceA,Share,PartnerKeeps
33 Good,FaceB,Share,PartnerShares
34 Neutral,FaceA,Share,PartnerShares
35 Bad,FaceC,Share,PartnerShares
36 Good,FaceB,Share,PartnerKeeps
37 Bad,FaceC,Share,PartnerShares
38 Good,FaceB,Share,PartnerKeeps
39 Neutral,FaceA,Share,PartnerKeeps
40 Good,FaceB,Share,PartnerKeeps
41 Bad,FaceC,Share,PartnerShares
42 Neutral,FaceA,Share,PartnerShares
43 Bad,FaceC,Share,PartnerKeeps
44 Neutral,FaceA,Share,PartnerShares
45 Good,FaceB,Share,PartnerKeeps
46 Good,FaceB,Share,PartnerKeeps
47 Neutral,FaceA,Share,PartnerShares
48 Bad,FaceC,Share,PartnerShares
49 Bad,FaceC,Share,PartnerShares
50 Neutral,FaceA,Share,PartnerKeeps
51 Good,FaceB,Share,PartnerShares
52 Neutral,FaceA,Share,PartnerKeeps
53 Bad,FaceC,Share,PartnerShares
54 Good,FaceB,Share,PartnerShares
55 Bad,FaceC,Share,PartnerKeeps
56 Neutral,FaceA,Share,PartnerKeeps
57 Good,FaceB,Share,PartnerShares
58 Bad,FaceC,Share,PartnerShares
59 Good,FaceB,Share,PartnerKeeps
60 Neutral,FaceA,Share,PartnerShares
61 Neutral,FaceA,Share,PartnerKeeps
62 Bad,FaceC,Share,PartnerKeeps
63 Good,FaceB,Share,PartnerKeeps
64 Good,FaceB,Share,PartnerShares
65 Neutral,FaceA,Share,PartnerKeeps
66 Bad,FaceC,Share,PartnerKeeps
67 Good,FaceB,Share,PartnerKeeps
68 Neutral,FaceA,Share,PartnerKeeps
69 Bad,FaceC,Share,PartnerKeeps
70 Neutral,FaceA,Share,PartnerShares
71 Good,FaceB,Share,PartnerShares
72 Bad,FaceC,Share,PartnerKeeps

Post trust ratings
Good 4
Bad 4
Neutral 4

Post test questions
Bad Face: Bad name (correct)
Neutral Face: Neutral name (correct)
Good Face: Good name (correct)
Good face: Good bio (correct)
Neutral face: Neutral bio (correct)
Bad face: Bad bio (correct)
