# Supplementary material for: The personality trait of behavioral inhibition modulates perceptions of moral character and performance during the trust game: behavioral results and computational modeling
Source: PeerJ. 2016 Feb 8;4:e1631. doi: 10.7717/peerj.1631 (PMC4800786; doi:10.7717/peerj.1631)
Supplement: Supplemental Information 1 — Text files containing data from each participant in the trust game. A separate line for each trial in the game indicates the type of partner (good, neutral or bad) for that trial, the face corresponding to the partner, whether the participant shared, and if so, whether the partner also shared. [file peerj-04-1631-s001.zip › raw data files/KS1_F13_064.txt]

KeepShare, v. 1
Subject ID: F13_064
Experimenter: RS

Good Alex Thompson FaceC
Bad James Sweeney FaceA
Neutral Christopher Zizzo FaceB

Initial trust ratings
Good 7
Bad 1
Neutral 4

1 Good,FaceC,Share,PartnerShares
2 Neutral,FaceB,Keep,NA
3 Bad,FaceA,Keep,NA
4 Bad,FaceA,Keep,NA
5 Good,FaceC,Share,PartnerShares
6 Neutral,FaceB,Share,PartnerKeeps
7 Good,FaceC,Share,PartnerShares
8 Bad,FaceA,Keep,NA
9 Neutral,FaceB,Keep,NA
10 Neutral,FaceB,Keep,NA
11 Good,FaceC,Share,PartnerKeeps
12 Bad,FaceA,Keep,NA
13 Bad,FaceA,Keep,NA
14 Good,FaceC,Share,PartnerKeeps
15 Neutral,FaceB,Keep,NA
16 Bad,FaceA,Keep,NA
17 Good,FaceC,Keep,NA
18 Neutral,FaceB,Keep,NA
19 Good,FaceC,Keep,NA
20 Neutral,FaceB,Keep,NA
21 Bad,FaceA,Keep,NA
22 Bad,FaceA,Keep,NA
23 Neutral,FaceB,Keep,NA
24 Good,FaceC,Keep,NA
25 Bad,FaceA,Keep,NA
26 Neutral,FaceB,Keep,NA
27 Good,FaceC,Keep,NA
28 Neutral,FaceB,Share,PartnerShares
29 Good,FaceC,Keep,NA
30 Bad,FaceA,Keep,NA
31 Neutral,FaceB,Share,PartnerKeeps
32 Good,FaceC,Keep,NA
33 Bad,FaceA,Keep,NA
34 Neutral,FaceB,Keep,NA
35 Good,FaceC,Keep,NA
36 Bad,FaceA,Keep,NA
37 Bad,FaceA,Keep,NA
38 Good,FaceC,Keep,NA
39 Neutral,FaceB,Share,PartnerShares
40 Bad,FaceA,Keep,NA
41 Good,FaceC,Keep,NA
42 Neutral,FaceB,Keep,NA
43 Good,FaceC,Keep,NA
44 Bad,FaceA,Keep,NA
45 Neutral,FaceB,Keep,NA
46 Bad,FaceA,Keep,NA
47 Neutral,FaceB,Keep,NA
48 Good,FaceC,Keep,NA
49 Good,FaceC,Keep,NA
50 Bad,FaceA,Keep,NA
51 Neutral,FaceB,Keep,NA
52 Good,FaceC,Keep,NA
53 Neutral,FaceB,Keep,NA
54 Bad,FaceA,Keep,NA
55 Neutral,FaceB,Keep,NA
56 Bad,FaceA,Keep,NA
57 Good,FaceC,Keep,NA
58 Bad,FaceA,Keep,NA
59 Good,FaceC,Share,PartnerShares
60 Neutral,FaceB,Share,PartnerKeeps
61 Bad,FaceA,Keep,NA
62 Neutral,FaceB,Keep,NA
63 Good,FaceC,Keep,NA
64 Bad,FaceA,Keep,NA
65 Neutral,FaceB,Keep,NA
66 Good,FaceC,Keep,NA
67 Neutral,FaceB,Keep,NA
68 Good,FaceC,Keep,NA
69 Bad,FaceA,Keep,NA
70 Good,FaceC,Keep,NA
71 Neutral,FaceB,Keep,NA
72 Bad,FaceA,Keep,NA

Post trust ratings
Good 3
Bad 3
Neutral 3

Post test questions
Bad Face: Bad name (correct)
Neutral Face: Neutral name (correct)
Good Face: Good name (correct)
Good face: Good bio (correct)
Neutral face: Neutral bio (correct)
Bad face: Bad bio (correct)
