# Supplementary material for: The personality trait of behavioral inhibition modulates perceptions of moral character and performance during the trust game: behavioral results and computational modeling
Source: PeerJ. 2016 Feb 8;4:e1631. doi: 10.7717/peerj.1631 (PMC4800786; doi:10.7717/peerj.1631)
Supplement: Supplemental Information 1 — Text files containing data from each participant in the trust game. A separate line for each trial in the game indicates the type of partner (good, neutral or bad) for that trial, the face corresponding to the partner, whether the participant shared, and if so, whether the partner also shared. [file peerj-04-1631-s001.zip › raw data files/KS1_F13_065.txt]

KeepShare, v. 1
Subject ID: F13_065
Experimenter: BE

Good James Sweeney FaceA
Bad Alex Thompson FaceC
Neutral Christopher Zizzo FaceB

Initial trust ratings
Good 7
Bad 1
Neutral 5

1 Bad,FaceC,Keep,NA
2 Neutral,FaceB,Share,PartnerKeeps
3 Good,FaceA,Share,PartnerKeeps
4 Bad,FaceC,Share,PartnerShares
5 Neutral,FaceB,Keep,NA
6 Good,FaceA,Keep,NA
7 Bad,FaceC,Share,PartnerKeeps
8 Good,FaceA,Share,PartnerKeeps
9 Neutral,FaceB,Share,PartnerShares
10 Good,FaceA,Share,PartnerShares
11 Neutral,FaceB,Keep,NA
12 Bad,FaceC,Share,PartnerKeeps
13 Bad,FaceC,Share,PartnerShares
14 Neutral,FaceB,Share,PartnerKeeps
15 Good,FaceA,Share,PartnerKeeps
16 Bad,FaceC,Keep,NA
17 Neutral,FaceB,Keep,NA
18 Good,FaceA,Keep,NA
19 Neutral,FaceB,Keep,NA
20 Good,FaceA,Keep,NA
21 Bad,FaceC,Keep,NA
22 Neutral,FaceB,Keep,NA
23 Good,FaceA,Keep,NA
24 Bad,FaceC,Keep,NA
25 Bad,FaceC,Keep,NA
26 Neutral,FaceB,Keep,NA
27 Good,FaceA,Share,PartnerShares
28 Good,FaceA,Keep,NA
29 Neutral,FaceB,Share,PartnerShares
30 Bad,FaceC,Share,PartnerKeeps
31 Bad,FaceC,Keep,NA
32 Neutral,FaceB,Keep,NA
33 Good,FaceA,Keep,NA
34 Good,FaceA,Share,PartnerKeeps
35 Neutral,FaceB,Keep,NA
36 Bad,FaceC,Keep,NA
37 Neutral,FaceB,Keep,NA
38 Good,FaceA,Keep,NA
39 Bad,FaceC,Share,PartnerKeeps
40 Bad,FaceC,Share,PartnerShares
41 Good,FaceA,Share,PartnerKeeps
42 Neutral,FaceB,Share,PartnerShares
43 Good,FaceA,Keep,NA
44 Neutral,FaceB,Keep,NA
45 Bad,FaceC,Keep,NA
46 Neutral,FaceB,Keep,NA
47 Bad,FaceC,Keep,NA
48 Good,FaceA,Keep,NA
49 Bad,FaceC,Keep,NA
50 Good,FaceA,Keep,NA
51 Neutral,FaceB,Keep,NA
52 Bad,FaceC,Keep,NA
53 Good,FaceA,Keep,NA
54 Neutral,FaceB,Keep,NA
55 Good,FaceA,Keep,NA
56 Bad,FaceC,Keep,NA
57 Neutral,FaceB,Keep,NA
58 Good,FaceA,Keep,NA
59 Neutral,FaceB,Keep,NA
60 Bad,FaceC,Keep,NA
61 Bad,FaceC,Keep,NA
62 Neutral,FaceB,Keep,NA
63 Good,FaceA,Keep,NA
64 Neutral,FaceB,Keep,NA
65 Good,FaceA,Keep,NA
66 Bad,FaceC,Keep,NA
67 Bad,FaceC,Keep,NA
68 Neutral,FaceB,Keep,NA
69 Good,FaceA,Keep,NA
70 Bad,FaceC,Keep,NA
71 Neutral,FaceB,Keep,NA
72 Good,FaceA,Keep,NA

Post trust ratings
Good 4
Bad 1
Neutral 4

Post test questions
Bad Face: Bad name (correct)
Neutral Face: Neutral name (correct)
Good Face: Good name (correct)
Good face: Good bio (correct)
Neutral face: Neutral bio (correct)
Bad face: Bad bio (correct)
