# Supplementary material for: The personality trait of behavioral inhibition modulates perceptions of moral character and performance during the trust game: behavioral results and computational modeling
Source: PeerJ. 2016 Feb 8;4:e1631. doi: 10.7717/peerj.1631 (PMC4800786; doi:10.7717/peerj.1631)
Supplement: Supplemental Information 1 — Text files containing data from each participant in the trust game. A separate line for each trial in the game indicates the type of partner (good, neutral or bad) for that trial, the face corresponding to the partner, whether the participant shared, and if so, whether the partner also shared. [file peerj-04-1631-s001.zip › raw data files/KS1_F13_066.txt]

KeepShare, v. 1
Subject ID: F13_066
Experimenter: RS

Good Christopher Zizzo FaceB
Bad James Sweeney FaceC
Neutral Alex Thompson FaceA

Initial trust ratings
Good 7
Bad 1
Neutral 4

1 Good,FaceB,Share,PartnerKeeps
2 Neutral,FaceA,Keep,NA
3 Bad,FaceC,Keep,NA
4 Good,FaceB,Share,PartnerKeeps
5 Neutral,FaceA,Keep,NA
6 Bad,FaceC,Keep,NA
7 Good,FaceB,Share,PartnerShares
8 Neutral,FaceA,Keep,NA
9 Bad,FaceC,Keep,NA
10 Neutral,FaceA,Keep,NA
11 Good,FaceB,Share,PartnerKeeps
12 Bad,FaceC,Keep,NA
13 Bad,FaceC,Keep,NA
14 Good,FaceB,Share,PartnerKeeps
15 Neutral,FaceA,Keep,NA
16 Neutral,FaceA,Keep,NA
17 Good,FaceB,Share,PartnerShares
18 Bad,FaceC,Keep,NA
19 Bad,FaceC,Keep,NA
20 Good,FaceB,Share,PartnerKeeps
21 Neutral,FaceA,Keep,NA
22 Good,FaceB,Share,PartnerKeeps
23 Bad,FaceC,Keep,NA
24 Neutral,FaceA,Keep,NA
25 Good,FaceB,Share,PartnerKeeps
26 Neutral,FaceA,Keep,NA
27 Bad,FaceC,Keep,NA
28 Bad,FaceC,Keep,NA
29 Neutral,FaceA,Keep,NA
30 Good,FaceB,Share,PartnerKeeps
31 Bad,FaceC,Keep,NA
32 Good,FaceB,Share,PartnerShares
33 Neutral,FaceA,Keep,NA
34 Neutral,FaceA,Keep,NA
35 Good,FaceB,Share,PartnerKeeps
36 Bad,FaceC,Keep,NA
37 Good,FaceB,Share,PartnerKeeps
38 Neutral,FaceA,Keep,NA
39 Bad,FaceC,Keep,NA
40 Neutral,FaceA,Keep,NA
41 Bad,FaceC,Keep,NA
42 Good,FaceB,Share,PartnerKeeps
43 Neutral,FaceA,Keep,NA
44 Bad,FaceC,Keep,NA
45 Good,FaceB,Share,PartnerShares
46 Neutral,FaceA,Keep,NA
47 Good,FaceB,Share,PartnerKeeps
48 Bad,FaceC,Keep,NA
49 Neutral,FaceA,Keep,NA
50 Bad,FaceC,Keep,NA
51 Good,FaceB,Share,PartnerKeeps
52 Neutral,FaceA,Keep,NA
53 Bad,FaceC,Keep,NA
54 Good,FaceB,Share,PartnerKeeps
55 Good,FaceB,Keep,NA
56 Bad,FaceC,Keep,NA
57 Neutral,FaceA,Keep,NA
58 Good,FaceB,Share,PartnerKeeps
59 Bad,FaceC,Keep,NA
60 Neutral,FaceA,Keep,NA
61 Neutral,FaceA,Keep,NA
62 Good,FaceB,Share,PartnerKeeps
63 Bad,FaceC,Keep,NA
64 Bad,FaceC,Keep,NA
65 Good,FaceB,Share,PartnerShares
66 Neutral,FaceA,Keep,NA
67 Good,FaceB,Share,PartnerKeeps
68 Bad,FaceC,Keep,NA
69 Neutral,FaceA,Keep,NA
70 Good,FaceB,Share,PartnerShares
71 Bad,FaceC,Keep,NA
72 Neutral,FaceA,Keep,NA

Post trust ratings
Good 7
Bad 1
Neutral 4

Post test questions
Bad Face: Bad name (correct)
Neutral Face: Neutral name (correct)
Good Face: Good name (correct)
Good face: Good bio (correct)
Neutral face: Neutral bio (correct)
Bad face: Bad bio (correct)
