# Supplementary material for: The personality trait of behavioral inhibition modulates perceptions of moral character and performance during the trust game: behavioral results and computational modeling
Source: PeerJ. 2016 Feb 8;4:e1631. doi: 10.7717/peerj.1631 (PMC4800786; doi:10.7717/peerj.1631)
Supplement: Supplemental Information 1 — Text files containing data from each participant in the trust game. A separate line for each trial in the game indicates the type of partner (good, neutral or bad) for that trial, the face corresponding to the partner, whether the participant shared, and if so, whether the partner also shared. [file peerj-04-1631-s001.zip › raw data files/KS1_F13_067.txt]

KeepShare, v. 1
Subject ID: F13_067
Experimenter: BE

Good Christopher Zizzo FaceC
Bad James Sweeney FaceA
Neutral Alex Thompson FaceB

Initial trust ratings
Good 7
Bad 2
Neutral 4

1 Neutral,FaceB,Share,PartnerShares
2 Bad,FaceA,Keep,NA
3 Good,FaceC,Share,PartnerKeeps
4 Good,FaceC,Share,PartnerShares
5 Neutral,FaceB,Keep,NA
6 Bad,FaceA,Keep,NA
7 Neutral,FaceB,Share,PartnerShares
8 Bad,FaceA,Share,PartnerShares
9 Good,FaceC,Keep,NA
10 Bad,FaceA,Share,PartnerKeeps
11 Neutral,FaceB,Share,PartnerShares
12 Good,FaceC,Keep,NA
13 Bad,FaceA,Keep,NA
14 Good,FaceC,Share,PartnerShares
15 Neutral,FaceB,Share,PartnerShares
16 Good,FaceC,Share,PartnerShares
17 Bad,FaceA,Share,PartnerShares
18 Neutral,FaceB,Share,PartnerKeeps
19 Neutral,FaceB,Keep,NA
20 Good,FaceC,Keep,NA
21 Bad,FaceA,Share,PartnerKeeps
22 Good,FaceC,Share,PartnerShares
23 Bad,FaceA,Share,PartnerShares
24 Neutral,FaceB,Share,PartnerKeeps
25 Neutral,FaceB,Share,PartnerShares
26 Bad,FaceA,Share,PartnerShares
27 Good,FaceC,Keep,NA
28 Good,FaceC,Keep,NA
29 Bad,FaceA,Keep,NA
30 Neutral,FaceB,Keep,NA
31 Bad,FaceA,Share,PartnerKeeps
32 Good,FaceC,Share,PartnerShares
33 Neutral,FaceB,Share,PartnerShares
34 Good,FaceC,Share,PartnerKeeps
35 Neutral,FaceB,Share,PartnerKeeps
36 Bad,FaceA,Share,PartnerKeeps
37 Neutral,FaceB,Share,PartnerKeeps
38 Bad,FaceA,Keep,NA
39 Good,FaceC,Keep,NA
40 Bad,FaceA,Keep,NA
41 Neutral,FaceB,Keep,NA
42 Good,FaceC,Keep,NA
43 Good,FaceC,Keep,NA
44 Neutral,FaceB,Keep,NA
45 Bad,FaceA,Share,PartnerShares
46 Good,FaceC,Share,PartnerKeeps
47 Bad,FaceA,Share,PartnerKeeps
48 Neutral,FaceB,Share,PartnerShares
49 Bad,FaceA,Share,PartnerKeeps
50 Neutral,FaceB,Keep,NA
51 Good,FaceC,Keep,NA
52 Bad,FaceA,Keep,NA
53 Good,FaceC,Keep,NA
54 Neutral,FaceB,Keep,NA
55 Bad,FaceA,Keep,NA
56 Neutral,FaceB,Keep,NA
57 Good,FaceC,Share,PartnerKeeps
58 Good,FaceC,Share,PartnerKeeps
59 Bad,FaceA,Share,PartnerShares
60 Neutral,FaceB,Keep,NA
61 Good,FaceC,Keep,NA
62 Neutral,FaceB,Keep,NA
63 Bad,FaceA,Keep,NA
64 Neutral,FaceB,Keep,NA
65 Good,FaceC,Keep,NA
66 Bad,FaceA,Keep,NA
67 Bad,FaceA,Share,PartnerKeeps
68 Good,FaceC,Share,PartnerShares
69 Neutral,FaceB,Share,PartnerShares
70 Bad,FaceA,Share,PartnerShares
71 Neutral,FaceB,Share,PartnerKeeps
72 Good,FaceC,Share,PartnerKeeps

Post trust ratings
Good 4
Bad 4
Neutral 5

Post test questions
Bad Face: Bad name (correct)
Neutral Face: Neutral name (correct)
Good Face: Good name (correct)
Good face: Good bio (correct)
Neutral face: Neutral bio (correct)
Bad face: Bad bio (correct)
