# Supplementary material for: The personality trait of behavioral inhibition modulates perceptions of moral character and performance during the trust game: behavioral results and computational modeling
Source: PeerJ. 2016 Feb 8;4:e1631. doi: 10.7717/peerj.1631 (PMC4800786; doi:10.7717/peerj.1631)
Supplement: Supplemental Information 1 — Text files containing data from each participant in the trust game. A separate line for each trial in the game indicates the type of partner (good, neutral or bad) for that trial, the face corresponding to the partner, whether the participant shared, and if so, whether the partner also shared. [file peerj-04-1631-s001.zip › raw data files/KS1_F13_068.txt]

KeepShare, v. 1
Subject ID: F13_068
Experimenter: RS

Good Alex Thompson FaceC
Bad James Sweeney FaceA
Neutral Christopher Zizzo FaceB

Initial trust ratings
Good 7
Bad 3
Neutral 5

1 Neutral,FaceB,Keep,NA
2 Good,FaceC,Share,PartnerKeeps
3 Bad,FaceA,Keep,NA
4 Bad,FaceA,Share,PartnerKeeps
5 Neutral,FaceB,Share,PartnerKeeps
6 Good,FaceC,Share,PartnerKeeps
7 Neutral,FaceB,Keep,NA
8 Bad,FaceA,Keep,NA
9 Good,FaceC,Share,PartnerKeeps
10 Bad,FaceA,Share,PartnerKeeps
11 Neutral,FaceB,Share,PartnerKeeps
12 Good,FaceC,Share,PartnerShares
13 Neutral,FaceB,Share,PartnerShares
14 Good,FaceC,Share,PartnerShares
15 Bad,FaceA,Share,PartnerShares
16 Neutral,FaceB,Share,PartnerShares
17 Bad,FaceA,Share,PartnerShares
18 Good,FaceC,Share,PartnerKeeps
19 Bad,FaceA,Share,PartnerShares
20 Neutral,FaceB,Share,PartnerKeeps
21 Good,FaceC,Share,PartnerKeeps
22 Good,FaceC,Share,PartnerShares
23 Neutral,FaceB,Keep,NA
24 Bad,FaceA,Keep,NA
25 Good,FaceC,Share,PartnerKeeps
26 Bad,FaceA,Keep,NA
27 Neutral,FaceB,Keep,NA
28 Neutral,FaceB,Share,PartnerKeeps
29 Good,FaceC,Share,PartnerShares
30 Bad,FaceA,Share,PartnerShares
31 Bad,FaceA,Share,PartnerKeeps
32 Neutral,FaceB,Share,PartnerShares
33 Good,FaceC,Share,PartnerKeeps
34 Neutral,FaceB,Share,PartnerKeeps
35 Bad,FaceA,Share,PartnerKeeps
36 Good,FaceC,Share,PartnerKeeps
37 Bad,FaceA,Keep,NA
38 Neutral,FaceB,Keep,NA
39 Good,FaceC,Share,PartnerKeeps
40 Bad,FaceA,Share,PartnerKeeps
41 Good,FaceC,Share,PartnerKeeps
42 Neutral,FaceB,Share,PartnerShares
43 Neutral,FaceB,Keep,NA
44 Good,FaceC,Share,PartnerShares
45 Bad,FaceA,Keep,NA
46 Neutral,FaceB,Share,PartnerKeeps
47 Good,FaceC,Share,PartnerShares
48 Bad,FaceA,Share,PartnerKeeps
49 Bad,FaceA,Keep,NA
50 Neutral,FaceB,Keep,NA
51 Good,FaceC,Share,PartnerKeeps
52 Neutral,FaceB,Share,PartnerKeeps
53 Bad,FaceA,Share,PartnerKeeps
54 Good,FaceC,Share,PartnerKeeps
55 Good,FaceC,Share,PartnerKeeps
56 Bad,FaceA,Share,PartnerKeeps
57 Neutral,FaceB,Share,PartnerKeeps
58 Good,FaceC,Share,PartnerKeeps
59 Neutral,FaceB,Keep,NA
60 Bad,FaceA,Keep,NA
61 Bad,FaceA,Share,PartnerShares
62 Good,FaceC,Share,PartnerShares
63 Neutral,FaceB,Share,PartnerShares
64 Bad,FaceA,Share,PartnerKeeps
65 Good,FaceC,Share,PartnerKeeps
66 Neutral,FaceB,Share,PartnerKeeps
67 Good,FaceC,Share,PartnerKeeps
68 Neutral,FaceB,Keep,NA
69 Bad,FaceA,Keep,NA
70 Neutral,FaceB,Share,PartnerKeeps
71 Bad,FaceA,Share,PartnerKeeps
72 Good,FaceC,Share,PartnerKeeps

Post trust ratings
Good 6
Bad 6
Neutral 6

Post test questions
Bad Face: Neutral name (wrong)
Neutral Face: Neutral name (correct)
Good Face: Good name (correct)
Good face: Good bio (correct)
Neutral face: Bad bio (wrong)
Bad face: Neutral bio (wrong)
