# Supplementary material for: The personality trait of behavioral inhibition modulates perceptions of moral character and performance during the trust game: behavioral results and computational modeling
Source: PeerJ. 2016 Feb 8;4:e1631. doi: 10.7717/peerj.1631 (PMC4800786; doi:10.7717/peerj.1631)
Supplement: Supplemental Information 1 — Text files containing data from each participant in the trust game. A separate line for each trial in the game indicates the type of partner (good, neutral or bad) for that trial, the face corresponding to the partner, whether the participant shared, and if so, whether the partner also shared. [file peerj-04-1631-s001.zip › raw data files/KS1_F13_069.txt]

KeepShare, v. 1
Subject ID: F13_069
Experimenter: BE

Good James Sweeney FaceC
Bad Alex Thompson FaceA
Neutral Christopher Zizzo FaceB

Initial trust ratings
Good 7
Bad 3
Neutral 5

1 Neutral,FaceB,Share,PartnerKeeps
2 Good,FaceC,Share,PartnerKeeps
3 Bad,FaceA,Keep,NA
4 Neutral,FaceB,Keep,NA
5 Bad,FaceA,Keep,NA
6 Good,FaceC,Share,PartnerShares
7 Bad,FaceA,Share,PartnerShares
8 Neutral,FaceB,Share,PartnerKeeps
9 Good,FaceC,Keep,NA
10 Bad,FaceA,Share,PartnerShares
11 Neutral,FaceB,Keep,NA
12 Good,FaceC,Share,PartnerShares
13 Neutral,FaceB,Share,PartnerShares
14 Bad,FaceA,Share,PartnerKeeps
15 Good,FaceC,Share,PartnerKeeps
16 Neutral,FaceB,Keep,NA
17 Bad,FaceA,Keep,NA
18 Good,FaceC,Keep,NA
19 Neutral,FaceB,Share,PartnerKeeps
20 Good,FaceC,Keep,NA
21 Bad,FaceA,Share,PartnerShares
22 Neutral,FaceB,Share,PartnerShares
23 Bad,FaceA,Keep,NA
24 Good,FaceC,Share,PartnerKeeps
25 Neutral,FaceB,Share,PartnerKeeps
26 Good,FaceC,Share,PartnerKeeps
27 Bad,FaceA,Keep,NA
28 Bad,FaceA,Keep,NA
29 Good,FaceC,Keep,NA
30 Neutral,FaceB,Share,PartnerKeeps
31 Neutral,FaceB,Keep,NA
32 Good,FaceC,Share,PartnerShares
33 Bad,FaceA,Keep,NA
34 Bad,FaceA,Share,PartnerShares
35 Neutral,FaceB,Keep,NA
36 Good,FaceC,Share,PartnerShares
37 Bad,FaceA,Share,PartnerShares
38 Neutral,FaceB,Keep,NA
39 Good,FaceC,Share,PartnerKeeps
40 Bad,FaceA,Share,PartnerShares
41 Neutral,FaceB,Keep,NA
42 Good,FaceC,Share,PartnerKeeps
43 Bad,FaceA,Keep,NA
44 Good,FaceC,Share,PartnerShares
45 Neutral,FaceB,Keep,NA
46 Neutral,FaceB,Share,PartnerShares
47 Good,FaceC,Keep,NA
48 Bad,FaceA,Share,PartnerShares
49 Good,FaceC,Keep,NA
50 Bad,FaceA,Share,PartnerShares
51 Neutral,FaceB,Keep,NA
52 Good,FaceC,Share,PartnerKeeps
53 Bad,FaceA,Keep,NA
54 Neutral,FaceB,Keep,NA
55 Bad,FaceA,Share,PartnerShares
56 Neutral,FaceB,Share,PartnerShares
57 Good,FaceC,Keep,NA
58 Bad,FaceA,Share,PartnerKeeps
59 Good,FaceC,Keep,NA
60 Neutral,FaceB,Share,PartnerShares
61 Neutral,FaceB,Keep,NA
62 Bad,FaceA,Share,PartnerKeeps
63 Good,FaceC,Keep,NA
64 Neutral,FaceB,Share,PartnerKeeps
65 Bad,FaceA,Keep,NA
66 Good,FaceC,Share,PartnerShares
67 Neutral,FaceB,Share,PartnerKeeps
68 Good,FaceC,Share,PartnerShares
69 Bad,FaceA,Share,PartnerKeeps
70 Good,FaceC,Keep,NA
71 Neutral,FaceB,Share,PartnerShares
72 Bad,FaceA,Keep,NA

Post trust ratings
Good 6
Bad 4
Neutral 5

Post test questions
Bad Face: Bad name (correct)
Neutral Face: Neutral name (correct)
Good Face: Good name (correct)
Good face: Good bio (correct)
Neutral face: Neutral bio (correct)
Bad face: Bad bio (correct)
