# Supplementary material for: The personality trait of behavioral inhibition modulates perceptions of moral character and performance during the trust game: behavioral results and computational modeling
Source: PeerJ. 2016 Feb 8;4:e1631. doi: 10.7717/peerj.1631 (PMC4800786; doi:10.7717/peerj.1631)
Supplement: Supplemental Information 1 — Text files containing data from each participant in the trust game. A separate line for each trial in the game indicates the type of partner (good, neutral or bad) for that trial, the face corresponding to the partner, whether the participant shared, and if so, whether the partner also shared. [file peerj-04-1631-s001.zip › raw data files/KS1_F13_070.txt]

KeepShare, v. 1
Subject ID: F13_070
Experimenter: RS

Good James Sweeney FaceA
Bad Alex Thompson FaceB
Neutral Christopher Zizzo FaceC

Initial trust ratings
Good 7
Bad 1
Neutral 3

1 Good,FaceA,Share,PartnerShares
2 Neutral,FaceC,Share,PartnerKeeps
3 Bad,FaceB,Keep,NA
4 Neutral,FaceC,Keep,NA
5 Good,FaceA,Share,PartnerKeeps
6 Bad,FaceB,Keep,NA
7 Good,FaceA,Keep,NA
8 Neutral,FaceC,Keep,NA
9 Bad,FaceB,Keep,NA
10 Bad,FaceB,Keep,NA
11 Good,FaceA,Share,PartnerShares
12 Neutral,FaceC,Share,PartnerShares
13 Neutral,FaceC,Share,PartnerShares
14 Good,FaceA,Share,PartnerKeeps
15 Bad,FaceB,Keep,NA
16 Bad,FaceB,Keep,NA
17 Good,FaceA,Keep,NA
18 Neutral,FaceC,Share,PartnerShares
19 Good,FaceA,Keep,NA
20 Neutral,FaceC,Share,PartnerKeeps
21 Bad,FaceB,Keep,NA
22 Neutral,FaceC,Keep,NA
23 Bad,FaceB,Keep,NA
24 Good,FaceA,Keep,NA
25 Bad,FaceB,Keep,NA
26 Good,FaceA,Share,PartnerKeeps
27 Neutral,FaceC,Keep,NA
28 Bad,FaceB,Keep,NA
29 Good,FaceA,Keep,NA
30 Neutral,FaceC,Keep,NA
31 Neutral,FaceC,Keep,NA
32 Bad,FaceB,Keep,NA
33 Good,FaceA,Keep,NA
34 Neutral,FaceC,Keep,NA
35 Bad,FaceB,Keep,NA
36 Good,FaceA,Keep,NA
37 Good,FaceA,Share,PartnerShares
38 Bad,FaceB,Keep,NA
39 Neutral,FaceC,Share,PartnerKeeps
40 Good,FaceA,Share,PartnerKeeps
41 Neutral,FaceC,Keep,NA
42 Bad,FaceB,Keep,NA
43 Bad,FaceB,Keep,NA
44 Neutral,FaceC,Keep,NA
45 Good,FaceA,Keep,NA
46 Bad,FaceB,Keep,NA
47 Good,FaceA,Keep,NA
48 Neutral,FaceC,Keep,NA
49 Good,FaceA,Keep,NA
50 Neutral,FaceC,Share,PartnerKeeps
51 Bad,FaceB,Keep,NA
52 Bad,FaceB,Keep,NA
53 Neutral,FaceC,Keep,NA
54 Good,FaceA,Share,PartnerShares
55 Bad,FaceB,Keep,NA
56 Good,FaceA,Share,PartnerKeeps
57 Neutral,FaceC,Keep,NA
58 Bad,FaceB,Keep,NA
59 Neutral,FaceC,Keep,NA
60 Good,FaceA,Keep,NA
61 Neutral,FaceC,Keep,NA
62 Bad,FaceB,Keep,NA
63 Good,FaceA,Keep,NA
64 Good,FaceA,Keep,NA
65 Bad,FaceB,Keep,NA
66 Neutral,FaceC,Keep,NA
67 Bad,FaceB,Keep,NA
68 Neutral,FaceC,Keep,NA
69 Good,FaceA,Keep,NA
70 Bad,FaceB,Keep,NA
71 Good,FaceA,Keep,NA
72 Neutral,FaceC,Keep,NA

Post trust ratings
Good 1
Bad 1
Neutral 1

Post test questions
Bad Face: Bad name (correct)
Neutral Face: Neutral name (correct)
Good Face: Good name (correct)
Good face: Good bio (correct)
Neutral face: Neutral bio (correct)
Bad face: Bad bio (correct)
