# Supplementary material for: The personality trait of behavioral inhibition modulates perceptions of moral character and performance during the trust game: behavioral results and computational modeling
Source: PeerJ. 2016 Feb 8;4:e1631. doi: 10.7717/peerj.1631 (PMC4800786; doi:10.7717/peerj.1631)
Supplement: Supplemental Information 1 — Text files containing data from each participant in the trust game. A separate line for each trial in the game indicates the type of partner (good, neutral or bad) for that trial, the face corresponding to the partner, whether the participant shared, and if so, whether the partner also shared. [file peerj-04-1631-s001.zip › raw data files/KS1_F13_071.txt]

KeepShare, v. 1
Subject ID: F13_071
Experimenter: BE

Good Alex Thompson FaceB
Bad Christopher Zizzo FaceA
Neutral James Sweeney FaceC

Initial trust ratings
Good 7
Bad 1
Neutral 5

1 Bad,FaceA,Keep,NA
2 Good,FaceB,Share,PartnerShares
3 Neutral,FaceC,Share,PartnerShares
4 Neutral,FaceC,Share,PartnerKeeps
5 Good,FaceB,Share,PartnerKeeps
6 Bad,FaceA,Keep,NA
7 Neutral,FaceC,Keep,NA
8 Bad,FaceA,Keep,NA
9 Good,FaceB,Share,PartnerShares
10 Good,FaceB,Share,PartnerKeeps
11 Neutral,FaceC,Share,PartnerShares
12 Bad,FaceA,Keep,NA
13 Good,FaceB,Share,PartnerKeeps
14 Neutral,FaceC,Share,PartnerShares
15 Bad,FaceA,Share,PartnerShares
16 Good,FaceB,Share,PartnerKeeps
17 Neutral,FaceC,Share,PartnerKeeps
18 Bad,FaceA,Share,PartnerShares
19 Bad,FaceA,Keep,NA
20 Neutral,FaceC,Keep,NA
21 Good,FaceB,Keep,NA
22 Bad,FaceA,Share,PartnerShares
23 Neutral,FaceC,Share,PartnerShares
24 Good,FaceB,Share,PartnerShares
25 Good,FaceB,Keep,NA
26 Neutral,FaceC,Share,PartnerShares
27 Bad,FaceA,Share,PartnerKeeps
28 Bad,FaceA,Share,PartnerKeeps
29 Neutral,FaceC,Share,PartnerKeeps
30 Good,FaceB,Share,PartnerShares
31 Bad,FaceA,Keep,NA
32 Neutral,FaceC,Keep,NA
33 Good,FaceB,Keep,NA
34 Neutral,FaceC,Share,PartnerKeeps
35 Good,FaceB,Share,PartnerKeeps
36 Bad,FaceA,Keep,NA
37 Neutral,FaceC,Share,PartnerKeeps
38 Bad,FaceA,Share,PartnerKeeps
39 Good,FaceB,Share,PartnerShares
40 Bad,FaceA,Keep,NA
41 Good,FaceB,Keep,NA
42 Neutral,FaceC,Keep,NA
43 Good,FaceB,Share,PartnerShares
44 Neutral,FaceC,Keep,NA
45 Bad,FaceA,Keep,NA
46 Good,FaceB,Share,PartnerKeeps
47 Bad,FaceA,Share,PartnerKeeps
48 Neutral,FaceC,Share,PartnerKeeps
49 Bad,FaceA,Keep,NA
50 Neutral,FaceC,Keep,NA
51 Good,FaceB,Keep,NA
52 Good,FaceB,Share,PartnerShares
53 Bad,FaceA,Keep,NA
54 Neutral,FaceC,Keep,NA
55 Bad,FaceA,Keep,NA
56 Neutral,FaceC,Share,PartnerKeeps
57 Good,FaceB,Share,PartnerShares
58 Good,FaceB,Keep,NA
59 Bad,FaceA,Keep,NA
60 Neutral,FaceC,Keep,NA
61 Neutral,FaceC,Keep,NA
62 Bad,FaceA,Keep,NA
63 Good,FaceB,Share,PartnerShares
64 Good,FaceB,Keep,NA
65 Bad,FaceA,Share,PartnerKeeps
66 Neutral,FaceC,Share,PartnerShares
67 Neutral,FaceC,Keep,NA
68 Good,FaceB,Keep,NA
69 Bad,FaceA,Keep,NA
70 Good,FaceB,Share,PartnerKeeps
71 Bad,FaceA,Keep,NA
72 Neutral,FaceC,Share,PartnerShares

Post trust ratings
Good 6
Bad 1
Neutral 4

Post test questions
Bad Face: Bad name (correct)
Neutral Face: Neutral name (correct)
Good Face: Good name (correct)
Good face: Good bio (correct)
Neutral face: Neutral bio (correct)
Bad face: Bad bio (correct)
