# Supplementary material for: The personality trait of behavioral inhibition modulates perceptions of moral character and performance during the trust game: behavioral results and computational modeling
Source: PeerJ. 2016 Feb 8;4:e1631. doi: 10.7717/peerj.1631 (PMC4800786; doi:10.7717/peerj.1631)
Supplement: Supplemental Information 1 — Text files containing data from each participant in the trust game. A separate line for each trial in the game indicates the type of partner (good, neutral or bad) for that trial, the face corresponding to the partner, whether the participant shared, and if so, whether the partner also shared. [file peerj-04-1631-s001.zip › raw data files/KS1_F13_072.txt]

KeepShare, v. 1
Subject ID: F13_072A
Experimenter: RS

Good Alex Thompson FaceC
Bad Christopher Zizzo FaceB
Neutral James Sweeney FaceA

Initial trust ratings
Good 6
Bad 1
Neutral 5

1 Neutral,FaceA,Keep,NA
2 Good,FaceC,Share,PartnerShares
3 Bad,FaceB,Keep,NA
4 Bad,FaceB,Keep,NA
5 Neutral,FaceA,Share,PartnerShares
6 Good,FaceC,Share,PartnerShares
7 Neutral,FaceA,Share,PartnerKeeps
8 Good,FaceC,Keep,NA
9 Bad,FaceB,Share,PartnerShares
10 Good,FaceC,Share,PartnerKeeps
11 Neutral,FaceA,Keep,NA
12 Bad,FaceB,Keep,NA
13 Bad,FaceB,Share,PartnerShares
14 Good,FaceC,Keep,NA
15 Neutral,FaceA,Share,PartnerKeeps
16 Neutral,FaceA,Keep,NA
17 Bad,FaceB,Share,PartnerKeeps
18 Good,FaceC,Keep,NA
19 Good,FaceC,Share,PartnerKeeps
20 Bad,FaceB,Keep,NA
21 Neutral,FaceA,Keep,NA
22 Bad,FaceB,Keep,NA
23 Good,FaceC,Keep,NA
24 Neutral,FaceA,Share,PartnerShares
25 Good,FaceC,Share,PartnerShares
26 Bad,FaceB,Share,PartnerKeeps
27 Neutral,FaceA,Keep,NA
28 Bad,FaceB,Share,PartnerShares
29 Neutral,FaceA,Keep,NA
30 Good,FaceC,Keep,NA
31 Good,FaceC,Share,PartnerKeeps
32 Neutral,FaceA,Share,PartnerShares
33 Bad,FaceB,Keep,NA
34 Neutral,FaceA,Keep,NA
35 Bad,FaceB,Share,PartnerKeeps
36 Good,FaceC,Keep,NA
37 Bad,FaceB,Keep,NA
38 Good,FaceC,Share,PartnerShares
39 Neutral,FaceA,Keep,NA
40 Bad,FaceB,Share,PartnerKeeps
41 Good,FaceC,Keep,NA
42 Neutral,FaceA,Share,PartnerKeeps
43 Good,FaceC,Keep,NA
44 Neutral,FaceA,Keep,NA
45 Bad,FaceB,Share,PartnerShares
46 Good,FaceC,Keep,NA
47 Neutral,FaceA,Share,PartnerKeeps
48 Bad,FaceB,Share,PartnerShares
49 Good,FaceC,Keep,NA
50 Neutral,FaceA,Keep,NA
51 Bad,FaceB,Share,PartnerShares
52 Bad,FaceB,Keep,NA
53 Neutral,FaceA,Share,PartnerShares
54 Good,FaceC,Keep,NA
55 Good,FaceC,Share,PartnerKeeps
56 Neutral,FaceA,Keep,NA
57 Bad,FaceB,Share,PartnerKeeps
58 Good,FaceC,Keep,NA
59 Neutral,FaceA,Keep,NA
60 Bad,FaceB,Keep,NA
61 Good,FaceC,Keep,NA
62 Neutral,FaceA,Keep,NA
63 Bad,FaceB,Keep,NA
64 Bad,FaceB,Share,PartnerShares
65 Neutral,FaceA,Share,PartnerShares
66 Good,FaceC,Keep,NA
67 Bad,FaceB,Keep,NA
68 Good,FaceC,Keep,NA
69 Neutral,FaceA,Share,PartnerKeeps
70 Bad,FaceB,Share,PartnerKeeps
71 Neutral,FaceA,Keep,NA
72 Good,FaceC,Keep,NA

Post trust ratings
Good 1
Bad 6
Neutral 5

Post test questions
Bad Face: Bad name (correct)
Neutral Face: Neutral name (correct)
Good Face: Good name (correct)
Good face: Good bio (correct)
Neutral face: Neutral bio (correct)
Bad face: Bad bio (correct)
