# Supplementary material for: The personality trait of behavioral inhibition modulates perceptions of moral character and performance during the trust game: behavioral results and computational modeling
Source: PeerJ. 2016 Feb 8;4:e1631. doi: 10.7717/peerj.1631 (PMC4800786; doi:10.7717/peerj.1631)
Supplement: Supplemental Information 1 — Text files containing data from each participant in the trust game. A separate line for each trial in the game indicates the type of partner (good, neutral or bad) for that trial, the face corresponding to the partner, whether the participant shared, and if so, whether the partner also shared. [file peerj-04-1631-s001.zip › raw data files/KS1_F13_073.txt]

KeepShare, v. 1
Subject ID: F13_073
Experimenter: BE

Good Alex Thompson FaceA
Bad James Sweeney FaceB
Neutral Christopher Zizzo FaceC

Initial trust ratings
Good 7
Bad 4
Neutral 6

1 Neutral,FaceC,Share,PartnerShares
2 Bad,FaceB,Keep,NA
3 Good,FaceA,Share,PartnerShares
4 Bad,FaceB,Share,PartnerKeeps
5 Neutral,FaceC,Share,PartnerKeeps
6 Good,FaceA,Share,PartnerKeeps
7 Bad,FaceB,Share,PartnerKeeps
8 Good,FaceA,Share,PartnerShares
9 Neutral,FaceC,Share,PartnerShares
10 Good,FaceA,Keep,NA
11 Neutral,FaceC,Keep,NA
12 Bad,FaceB,Keep,NA
13 Bad,FaceB,Share,PartnerShares
14 Neutral,FaceC,Share,PartnerShares
15 Good,FaceA,Keep,NA
16 Good,FaceA,Keep,NA
17 Neutral,FaceC,Share,PartnerShares
18 Bad,FaceB,Keep,NA
19 Good,FaceA,Share,PartnerKeeps
20 Bad,FaceB,Share,PartnerShares
21 Neutral,FaceC,Share,PartnerShares
22 Good,FaceA,Keep,NA
23 Neutral,FaceC,Share,PartnerKeeps
24 Bad,FaceB,Keep,NA
25 Good,FaceA,Keep,NA
26 Bad,FaceB,Share,PartnerShares
27 Neutral,FaceC,Share,PartnerKeeps
28 Good,FaceA,Keep,NA
29 Neutral,FaceC,Share,PartnerShares
30 Bad,FaceB,Keep,NA
31 Bad,FaceB,Share,PartnerShares
32 Good,FaceA,Keep,NA
33 Neutral,FaceC,Share,PartnerShares
34 Neutral,FaceC,Share,PartnerShares
35 Bad,FaceB,Keep,NA
36 Good,FaceA,Keep,NA
37 Good,FaceA,Keep,NA
38 Bad,FaceB,Share,PartnerShares
39 Neutral,FaceC,Share,PartnerKeeps
40 Good,FaceA,Keep,NA
41 Neutral,FaceC,Share,PartnerKeeps
42 Bad,FaceB,Share,PartnerKeeps
43 Good,FaceA,Keep,NA
44 Neutral,FaceC,Share,PartnerShares
45 Bad,FaceB,Keep,NA
46 Good,FaceA,Keep,NA
47 Bad,FaceB,Share,PartnerKeeps
48 Neutral,FaceC,Share,PartnerShares
49 Neutral,FaceC,Share,PartnerShares
50 Good,FaceA,Keep,NA
51 Bad,FaceB,Share,PartnerShares
52 Good,FaceA,Keep,NA
53 Neutral,FaceC,Share,PartnerKeeps
54 Bad,FaceB,Share,PartnerShares
55 Good,FaceA,Keep,NA
56 Neutral,FaceC,Share,PartnerKeeps
57 Bad,FaceB,Share,PartnerKeeps
58 Good,FaceA,Share,PartnerShares
59 Bad,FaceB,Keep,NA
60 Neutral,FaceC,Keep,NA
61 Neutral,FaceC,Share,PartnerShares
62 Good,FaceA,Share,PartnerKeeps
63 Bad,FaceB,Share,PartnerShares
64 Neutral,FaceC,Keep,NA
65 Bad,FaceB,Keep,NA
66 Good,FaceA,Keep,NA
67 Bad,FaceB,Share,PartnerKeeps
68 Good,FaceA,Share,PartnerKeeps
69 Neutral,FaceC,Share,PartnerShares
70 Bad,FaceB,Share,PartnerKeeps
71 Neutral,FaceC,Keep,NA
72 Good,FaceA,Keep,NA

Post trust ratings
Good 3
Bad 5
Neutral 7

Post test questions
Bad Face: Bad name (correct)
Neutral Face: Neutral name (correct)
Good Face: Good name (correct)
Good face: Bad bio (wrong)
Neutral face: Good bio (wrong)
Bad face: Neutral bio (wrong)
