# Supplementary material for: The personality trait of behavioral inhibition modulates perceptions of moral character and performance during the trust game: behavioral results and computational modeling
Source: PeerJ. 2016 Feb 8;4:e1631. doi: 10.7717/peerj.1631 (PMC4800786; doi:10.7717/peerj.1631)
Supplement: Supplemental Information 1 — Text files containing data from each participant in the trust game. A separate line for each trial in the game indicates the type of partner (good, neutral or bad) for that trial, the face corresponding to the partner, whether the participant shared, and if so, whether the partner also shared. [file peerj-04-1631-s001.zip › raw data files/KS1_F13_074.txt]

KeepShare, v. 1
Subject ID: F13_074
Experimenter: RS

Good Christopher Zizzo FaceC
Bad James Sweeney FaceA
Neutral Alex Thompson FaceB

Initial trust ratings
Good 4
Bad 4
Neutral 4

1 Bad,FaceA,Keep,NA
2 Neutral,FaceB,Keep,NA
3 Good,FaceC,Keep,NA
4 Neutral,FaceB,Keep,NA
5 Bad,FaceA,Keep,NA
6 Good,FaceC,Keep,NA
7 Good,FaceC,Keep,NA
8 Bad,FaceA,Keep,NA
9 Neutral,FaceB,Keep,NA
10 Bad,FaceA,Keep,NA
11 Good,FaceC,Keep,NA
12 Neutral,FaceB,Keep,NA
13 Good,FaceC,Share,PartnerShares
14 Bad,FaceA,Share,PartnerShares
15 Neutral,FaceB,Share,PartnerShares
16 Good,FaceC,Share,PartnerShares
17 Neutral,FaceB,Share,PartnerKeeps
18 Bad,FaceA,Share,PartnerShares
19 Good,FaceC,Share,PartnerKeeps
20 Neutral,FaceB,Share,PartnerShares
21 Bad,FaceA,Share,PartnerShares
22 Bad,FaceA,Share,PartnerKeeps
23 Neutral,FaceB,Keep,NA
24 Good,FaceC,Keep,NA
25 Neutral,FaceB,Keep,NA
26 Good,FaceC,Keep,NA
27 Bad,FaceA,Keep,NA
28 Neutral,FaceB,Keep,NA
29 Good,FaceC,Keep,NA
30 Bad,FaceA,Keep,NA
31 Bad,FaceA,Keep,NA
32 Neutral,FaceB,Keep,NA
33 Good,FaceC,Keep,NA
34 Neutral,FaceB,Keep,NA
35 Good,FaceC,Keep,NA
36 Bad,FaceA,Share,PartnerShares
37 Neutral,FaceB,Share,PartnerKeeps
38 Bad,FaceA,Share,PartnerKeeps
39 Good,FaceC,Share,PartnerShares
40 Bad,FaceA,Share,PartnerKeeps
41 Neutral,FaceB,Share,PartnerKeeps
42 Good,FaceC,Share,PartnerShares
43 Good,FaceC,Share,PartnerShares
44 Neutral,FaceB,Share,PartnerKeeps
45 Bad,FaceA,Share,PartnerKeeps
46 Good,FaceC,Share,PartnerShares
47 Neutral,FaceB,Share,PartnerShares
48 Bad,FaceA,Share,PartnerShares
49 Bad,FaceA,Share,PartnerShares
50 Neutral,FaceB,Share,PartnerKeeps
51 Good,FaceC,Share,PartnerKeeps
52 Neutral,FaceB,Keep,NA
53 Good,FaceC,Keep,NA
54 Bad,FaceA,Keep,NA
55 Neutral,FaceB,Keep,NA
56 Bad,FaceA,Keep,NA
57 Good,FaceC,Keep,NA
58 Good,FaceC,Keep,NA
59 Neutral,FaceB,Keep,NA
60 Bad,FaceA,Keep,NA
61 Neutral,FaceB,Keep,NA
62 Bad,FaceA,Keep,NA
63 Good,FaceC,Keep,NA
64 Good,FaceC,Keep,NA
65 Bad,FaceA,Keep,NA
66 Neutral,FaceB,Keep,NA
67 Neutral,FaceB,Keep,NA
68 Good,FaceC,Keep,NA
69 Bad,FaceA,Keep,NA
70 Neutral,FaceB,Keep,NA
71 Good,FaceC,Keep,NA
72 Bad,FaceA,Keep,NA

Post trust ratings
Good 4
Bad 4
Neutral 4

Post test questions
Bad Face: Bad name (correct)
Neutral Face: Neutral name (correct)
Good Face: Good name (correct)
Good face: Good bio (correct)
Neutral face: Neutral bio (correct)
Bad face: Bad bio (correct)
