# Supplementary material for: The personality trait of behavioral inhibition modulates perceptions of moral character and performance during the trust game: behavioral results and computational modeling
Source: PeerJ. 2016 Feb 8;4:e1631. doi: 10.7717/peerj.1631 (PMC4800786; doi:10.7717/peerj.1631)
Supplement: Supplemental Information 1 — Text files containing data from each participant in the trust game. A separate line for each trial in the game indicates the type of partner (good, neutral or bad) for that trial, the face corresponding to the partner, whether the participant shared, and if so, whether the partner also shared. [file peerj-04-1631-s001.zip › raw data files/KS1_F13_075.txt]

KeepShare, v. 1
Subject ID: F13_075
Experimenter: BE

Good Christopher Zizzo FaceA
Bad Alex Thompson FaceB
Neutral James Sweeney FaceC

Initial trust ratings
Good 5
Bad 4
Neutral 4

1 Bad,FaceB,Keep,NA
2 Good,FaceA,Share,PartnerShares
3 Neutral,FaceC,Keep,NA
4 Good,FaceA,Share,PartnerShares
5 Neutral,FaceC,Share,PartnerShares
6 Bad,FaceB,Share,PartnerShares
7 Bad,FaceB,Share,PartnerShares
8 Neutral,FaceC,Share,PartnerKeeps
9 Good,FaceA,Share,PartnerShares
10 Good,FaceA,Share,PartnerKeeps
11 Neutral,FaceC,Share,PartnerShares
12 Bad,FaceB,Share,PartnerShares
13 Bad,FaceB,Share,PartnerKeeps
14 Neutral,FaceC,Keep,NA
15 Good,FaceA,Share,PartnerShares
16 Good,FaceA,Share,PartnerShares
17 Bad,FaceB,Share,PartnerShares
18 Neutral,FaceC,Keep,NA
19 Neutral,FaceC,Share,PartnerKeeps
20 Bad,FaceB,Share,PartnerKeeps
21 Good,FaceA,Share,PartnerShares
22 Good,FaceA,Share,PartnerKeeps
23 Neutral,FaceC,Share,PartnerKeeps
24 Bad,FaceB,Share,PartnerShares
25 Good,FaceA,Share,PartnerShares
26 Neutral,FaceC,Keep,NA
27 Bad,FaceB,Keep,NA
28 Good,FaceA,Keep,NA
29 Bad,FaceB,Share,PartnerShares
30 Neutral,FaceC,Keep,NA
31 Neutral,FaceC,Keep,NA
32 Good,FaceA,Keep,NA
33 Bad,FaceB,Share,PartnerKeeps
34 Neutral,FaceC,Keep,NA
35 Good,FaceA,Share,PartnerKeeps
36 Bad,FaceB,Keep,NA
37 Good,FaceA,Keep,NA
38 Bad,FaceB,Keep,NA
39 Neutral,FaceC,Keep,NA
40 Bad,FaceB,Share,PartnerShares
41 Good,FaceA,Keep,NA
42 Neutral,FaceC,Keep,NA
43 Neutral,FaceC,Keep,NA
44 Bad,FaceB,Share,PartnerShares
45 Good,FaceA,Share,PartnerKeeps
46 Bad,FaceB,Keep,NA
47 Good,FaceA,Keep,NA
48 Neutral,FaceC,Keep,NA
49 Good,FaceA,Share,PartnerKeeps
50 Bad,FaceB,Keep,NA
51 Neutral,FaceC,Keep,NA
52 Good,FaceA,Keep,NA
53 Bad,FaceB,Keep,NA
54 Neutral,FaceC,Keep,NA
55 Good,FaceA,Keep,NA
56 Neutral,FaceC,Keep,NA
57 Bad,FaceB,Keep,NA
58 Good,FaceA,Keep,NA
59 Neutral,FaceC,Keep,NA
60 Bad,FaceB,Share,PartnerShares
61 Good,FaceA,Keep,NA
62 Neutral,FaceC,Keep,NA
63 Bad,FaceB,Keep,NA
64 Neutral,FaceC,Keep,NA
65 Bad,FaceB,Share,PartnerKeeps
66 Good,FaceA,Share,PartnerShares
67 Neutral,FaceC,Keep,NA
68 Bad,FaceB,Keep,NA
69 Good,FaceA,Keep,NA
70 Bad,FaceB,Share,PartnerShares
71 Good,FaceA,Keep,NA
72 Neutral,FaceC,Keep,NA

Post trust ratings
Good 2
Bad 4
Neutral 1

Post test questions
Bad Face: Bad name (correct)
Neutral Face: Neutral name (correct)
Good Face: Good name (correct)
Good face: Good bio (correct)
Neutral face: Neutral bio (correct)
Bad face: Bad bio (correct)
