# Supplementary material for: The personality trait of behavioral inhibition modulates perceptions of moral character and performance during the trust game: behavioral results and computational modeling
Source: PeerJ. 2016 Feb 8;4:e1631. doi: 10.7717/peerj.1631 (PMC4800786; doi:10.7717/peerj.1631)
Supplement: Supplemental Information 1 — Text files containing data from each participant in the trust game. A separate line for each trial in the game indicates the type of partner (good, neutral or bad) for that trial, the face corresponding to the partner, whether the participant shared, and if so, whether the partner also shared. [file peerj-04-1631-s001.zip › raw data files/KS1_F13_076.txt]

KeepShare, v. 1
Subject ID: F13_076
Experimenter: RS

Good Christopher Zizzo FaceC
Bad James Sweeney FaceB
Neutral Alex Thompson FaceA

Initial trust ratings
Good 7
Bad 3
Neutral 4

1 Neutral,FaceA,Share,PartnerShares
2 Bad,FaceB,Keep,NA
3 Good,FaceC,Share,PartnerShares
4 Good,FaceC,Share,PartnerKeeps
5 Neutral,FaceA,Share,PartnerKeeps
6 Bad,FaceB,Keep,NA
7 Good,FaceC,Share,PartnerShares
8 Bad,FaceB,Keep,NA
9 Neutral,FaceA,Share,PartnerShares
10 Good,FaceC,Keep,NA
11 Bad,FaceB,Keep,NA
12 Neutral,FaceA,Keep,NA
13 Good,FaceC,Share,PartnerShares
14 Neutral,FaceA,Keep,NA
15 Bad,FaceB,Share,PartnerKeeps
16 Good,FaceC,Share,PartnerShares
17 Neutral,FaceA,Share,PartnerKeeps
18 Bad,FaceB,Keep,NA
19 Good,FaceC,Share,PartnerKeeps
20 Bad,FaceB,Keep,NA
21 Neutral,FaceA,Keep,NA
22 Good,FaceC,Share,PartnerShares
23 Neutral,FaceA,Keep,NA
24 Bad,FaceB,Keep,NA
25 Good,FaceC,Share,PartnerShares
26 Bad,FaceB,Keep,NA
27 Neutral,FaceA,Keep,NA
28 Bad,FaceB,Keep,NA
29 Neutral,FaceA,Keep,NA
30 Good,FaceC,Share,PartnerShares
31 Good,FaceC,Share,PartnerShares
32 Bad,FaceB,Keep,NA
33 Neutral,FaceA,Keep,NA
34 Bad,FaceB,Keep,NA
35 Neutral,FaceA,Keep,NA
36 Good,FaceC,Share,PartnerShares
37 Good,FaceC,Share,PartnerShares
38 Bad,FaceB,Keep,NA
39 Neutral,FaceA,Keep,NA
40 Bad,FaceB,Keep,NA
41 Good,FaceC,Share,PartnerKeeps
42 Neutral,FaceA,Keep,NA
43 Good,FaceC,Keep,NA
44 Neutral,FaceA,Keep,NA
45 Bad,FaceB,Keep,NA
46 Good,FaceC,Share,PartnerShares
47 Bad,FaceB,Share,PartnerKeeps
48 Neutral,FaceA,Share,PartnerShares
49 Good,FaceC,Share,PartnerShares
50 Neutral,FaceA,Share,PartnerShares
51 Bad,FaceB,Keep,NA
52 Bad,FaceB,Keep,NA
53 Neutral,FaceA,Share,PartnerShares
54 Good,FaceC,Share,PartnerShares
55 Neutral,FaceA,Share,PartnerKeeps
56 Bad,FaceB,Keep,NA
57 Good,FaceC,Share,PartnerKeeps
58 Neutral,FaceA,Share,PartnerShares
59 Good,FaceC,Share,PartnerShares
60 Bad,FaceB,Keep,NA
61 Good,FaceC,Share,PartnerKeeps
62 Bad,FaceB,Share,PartnerKeeps
63 Neutral,FaceA,Share,PartnerKeeps
64 Good,FaceC,Share,PartnerShares
65 Neutral,FaceA,Keep,NA
66 Bad,FaceB,Keep,NA
67 Good,FaceC,Share,PartnerKeeps
68 Neutral,FaceA,Keep,NA
69 Bad,FaceB,Keep,NA
70 Good,FaceC,Keep,NA
71 Bad,FaceB,Keep,NA
72 Neutral,FaceA,Share,PartnerKeeps

Post trust ratings
Good 5
Bad 2
Neutral 4

Post test questions
Bad Face: Bad name (correct)
Neutral Face: Neutral name (correct)
Good Face: Good name (correct)
Good face: Good bio (correct)
Neutral face: Neutral bio (correct)
Bad face: Bad bio (correct)
