# Supplementary material for: The personality trait of behavioral inhibition modulates perceptions of moral character and performance during the trust game: behavioral results and computational modeling
Source: PeerJ. 2016 Feb 8;4:e1631. doi: 10.7717/peerj.1631 (PMC4800786; doi:10.7717/peerj.1631)
Supplement: Supplemental Information 1 — Text files containing data from each participant in the trust game. A separate line for each trial in the game indicates the type of partner (good, neutral or bad) for that trial, the face corresponding to the partner, whether the participant shared, and if so, whether the partner also shared. [file peerj-04-1631-s001.zip › raw data files/KS1_F13_077.txt]

KeepShare, v. 1
Subject ID: F13_077A
Experimenter: BE

Good Alex Thompson FaceB
Bad James Sweeney FaceC
Neutral Christopher Zizzo FaceA

Initial trust ratings
Good 3
Bad 2
Neutral 1

1 Good,FaceB,Share,PartnerShares
2 Bad,FaceC,Keep,NA
3 Neutral,FaceA,Keep,NA
4 Bad,FaceC,Share,PartnerKeeps
5 Neutral,FaceA,Keep,NA
6 Good,FaceB,Share,PartnerShares
7 Neutral,FaceA,Keep,NA
8 Good,FaceB,Share,PartnerShares
9 Bad,FaceC,Keep,NA
10 Bad,FaceC,Keep,NA
11 Good,FaceB,Share,PartnerShares
12 Neutral,FaceA,Share,PartnerKeeps
13 Good,FaceB,Keep,NA
14 Neutral,FaceA,Keep,NA
15 Bad,FaceC,Share,PartnerKeeps
16 Bad,FaceC,Keep,NA
17 Good,FaceB,Share,PartnerKeeps
18 Neutral,FaceA,Keep,NA
19 Neutral,FaceA,Share,PartnerKeeps
20 Bad,FaceC,Keep,NA
21 Good,FaceB,Share,PartnerShares
22 Good,FaceB,Keep,NA
23 Neutral,FaceA,Keep,NA
24 Bad,FaceC,Keep,NA
25 Neutral,FaceA,Keep,NA
26 Good,FaceB,Keep,NA
27 Bad,FaceC,Keep,NA
28 Bad,FaceC,Keep,NA
29 Neutral,FaceA,Keep,NA
30 Good,FaceB,Keep,NA
31 Neutral,FaceA,Keep,NA
32 Bad,FaceC,Keep,NA
33 Good,FaceB,Keep,NA
34 Bad,FaceC,Keep,NA
35 Neutral,FaceA,Keep,NA
36 Good,FaceB,Keep,NA
37 Neutral,FaceA,Keep,NA
38 Good,FaceB,Keep,NA
39 Bad,FaceC,Keep,NA
40 Bad,FaceC,Keep,NA
41 Good,FaceB,Keep,NA
42 Neutral,FaceA,Keep,NA
43 Good,FaceB,Keep,NA
44 Neutral,FaceA,Keep,NA
45 Bad,FaceC,Keep,NA
46 Good,FaceB,Keep,NA
47 Neutral,FaceA,Keep,NA
48 Bad,FaceC,Keep,NA
49 Good,FaceB,Keep,NA
50 Bad,FaceC,Keep,NA
51 Neutral,FaceA,Keep,NA
52 Bad,FaceC,Keep,NA
53 Neutral,FaceA,Keep,NA
54 Good,FaceB,Keep,NA
55 Good,FaceB,Keep,NA
56 Neutral,FaceA,Keep,NA
57 Bad,FaceC,Keep,NA
58 Bad,FaceC,Keep,NA
59 Good,FaceB,Keep,NA
60 Neutral,FaceA,Keep,NA
61 Good,FaceB,Keep,NA
62 Neutral,FaceA,Keep,NA
63 Bad,FaceC,Keep,NA
64 Neutral,FaceA,Keep,NA
65 Bad,FaceC,Keep,NA
66 Good,FaceB,Keep,NA
67 Bad,FaceC,Keep,NA
68 Neutral,FaceA,Keep,NA
69 Good,FaceB,Keep,NA
70 Neutral,FaceA,Keep,NA
71 Bad,FaceC,Keep,NA
72 Good,FaceB,Keep,NA

Post trust ratings
Good 7
Bad 1
Neutral 1

Post test questions
Bad Face: Good name (wrong)
Neutral Face: Bad name (wrong)
Good Face: Neutral name (wrong)
Good face: Bad bio (wrong)
Neutral face: Neutral bio (correct)
Bad face: Good bio (wrong)
