# Supplementary material for: The personality trait of behavioral inhibition modulates perceptions of moral character and performance during the trust game: behavioral results and computational modeling
Source: PeerJ. 2016 Feb 8;4:e1631. doi: 10.7717/peerj.1631 (PMC4800786; doi:10.7717/peerj.1631)
Supplement: Supplemental Information 1 — Text files containing data from each participant in the trust game. A separate line for each trial in the game indicates the type of partner (good, neutral or bad) for that trial, the face corresponding to the partner, whether the participant shared, and if so, whether the partner also shared. [file peerj-04-1631-s001.zip › raw data files/KS1_F13_078.txt]

KeepShare, v. 1
Subject ID: F13_078
Experimenter: RS

Good Alex Thompson FaceC
Bad James Sweeney FaceB
Neutral Christopher Zizzo FaceA

Initial trust ratings
Good 5
Bad 3
Neutral 4

1 Good,FaceC,Share,PartnerShares
2 Neutral,FaceA,Share,PartnerKeeps
3 Bad,FaceB,Keep,NA
4 Good,FaceC,Share,PartnerKeeps
5 Bad,FaceB,Keep,NA
6 Neutral,FaceA,Keep,NA
7 Good,FaceC,Share,PartnerKeeps
8 Neutral,FaceA,Share,PartnerShares
9 Bad,FaceB,Share,PartnerShares
10 Neutral,FaceA,Share,PartnerKeeps
11 Bad,FaceB,Share,PartnerShares
12 Good,FaceC,Keep,NA
13 Good,FaceC,Share,PartnerKeeps
14 Bad,FaceB,Share,PartnerShares
15 Neutral,FaceA,Share,PartnerShares
16 Neutral,FaceA,Share,PartnerKeeps
17 Bad,FaceB,Share,PartnerKeeps
18 Good,FaceC,Keep,NA
19 Neutral,FaceA,Share,PartnerShares
20 Bad,FaceB,Share,PartnerShares
21 Good,FaceC,Share,PartnerKeeps
22 Good,FaceC,Keep,NA
23 Bad,FaceB,Share,PartnerKeeps
24 Neutral,FaceA,Share,PartnerShares
25 Bad,FaceB,Keep,NA
26 Good,FaceC,Keep,NA
27 Neutral,FaceA,Share,PartnerKeeps
28 Bad,FaceB,Keep,NA
29 Neutral,FaceA,Share,PartnerKeeps
30 Good,FaceC,Keep,NA
31 Good,FaceC,Keep,NA
32 Neutral,FaceA,Keep,NA
33 Bad,FaceB,Share,PartnerShares
34 Neutral,FaceA,Keep,NA
35 Bad,FaceB,Keep,NA
36 Good,FaceC,Keep,NA
37 Bad,FaceB,Keep,NA
38 Good,FaceC,Share,PartnerKeeps
39 Neutral,FaceA,Share,PartnerKeeps
40 Good,FaceC,Keep,NA
41 Bad,FaceB,Share,PartnerKeeps
42 Neutral,FaceA,Keep,NA
43 Bad,FaceB,Share,PartnerShares
44 Good,FaceC,Keep,NA
45 Neutral,FaceA,Keep,NA
46 Good,FaceC,Keep,NA
47 Bad,FaceB,Share,PartnerShares
48 Neutral,FaceA,Keep,NA
49 Neutral,FaceA,Keep,NA
50 Bad,FaceB,Share,PartnerShares
51 Good,FaceC,Keep,NA
52 Neutral,FaceA,Keep,NA
53 Bad,FaceB,Share,PartnerKeeps
54 Good,FaceC,Keep,NA
55 Bad,FaceB,Share,PartnerKeeps
56 Neutral,FaceA,Share,PartnerShares
57 Good,FaceC,Keep,NA
58 Neutral,FaceA,Share,PartnerShares
59 Bad,FaceB,Keep,NA
60 Good,FaceC,Keep,NA
61 Good,FaceC,Keep,NA
62 Neutral,FaceA,Share,PartnerKeeps
63 Bad,FaceB,Share,PartnerShares
64 Good,FaceC,Keep,NA
65 Neutral,FaceA,Share,PartnerShares
66 Bad,FaceB,Keep,NA
67 Good,FaceC,Keep,NA
68 Neutral,FaceA,Share,PartnerKeeps
69 Bad,FaceB,Keep,NA
70 Good,FaceC,Keep,NA
71 Neutral,FaceA,Share,PartnerShares
72 Bad,FaceB,Share,PartnerShares

Post trust ratings
Good 3
Bad 4
Neutral 4

Post test questions
Bad Face: Bad name (correct)
Neutral Face: Neutral name (correct)
Good Face: Good name (correct)
Good face: Good bio (correct)
Neutral face: Neutral bio (correct)
Bad face: Neutral bio (wrong)
