# Supplementary material for: The personality trait of behavioral inhibition modulates perceptions of moral character and performance during the trust game: behavioral results and computational modeling
Source: PeerJ. 2016 Feb 8;4:e1631. doi: 10.7717/peerj.1631 (PMC4800786; doi:10.7717/peerj.1631)
Supplement: Supplemental Information 1 — Text files containing data from each participant in the trust game. A separate line for each trial in the game indicates the type of partner (good, neutral or bad) for that trial, the face corresponding to the partner, whether the participant shared, and if so, whether the partner also shared. [file peerj-04-1631-s001.zip › raw data files/KS1_F13_080.txt]

KeepShare, v. 1
Subject ID: F13_080
Experimenter: RS

Good Alex Thompson FaceB
Bad Christopher Zizzo FaceC
Neutral James Sweeney FaceA

Initial trust ratings
Good 7
Bad 1
Neutral 4

1 Good,FaceB,Share,PartnerShares
2 Bad,FaceC,Keep,NA
3 Neutral,FaceA,Keep,NA
4 Neutral,FaceA,Keep,NA
5 Bad,FaceC,Keep,NA
6 Good,FaceB,Share,PartnerShares
7 Good,FaceB,Share,PartnerKeeps
8 Bad,FaceC,Keep,NA
9 Neutral,FaceA,Keep,NA
10 Good,FaceB,Share,PartnerKeeps
11 Neutral,FaceA,Keep,NA
12 Bad,FaceC,Keep,NA
13 Neutral,FaceA,Keep,NA
14 Good,FaceB,Share,PartnerKeeps
15 Bad,FaceC,Keep,NA
16 Bad,FaceC,Keep,NA
17 Neutral,FaceA,Keep,NA
18 Good,FaceB,Share,PartnerShares
19 Bad,FaceC,Keep,NA
20 Neutral,FaceA,Share,PartnerKeeps
21 Good,FaceB,Keep,NA
22 Good,FaceB,Share,PartnerKeeps
23 Bad,FaceC,Keep,NA
24 Neutral,FaceA,Keep,NA
25 Neutral,FaceA,Keep,NA
26 Good,FaceB,Share,PartnerShares
27 Bad,FaceC,Keep,NA
28 Bad,FaceC,Keep,NA
29 Neutral,FaceA,Keep,NA
30 Good,FaceB,Share,PartnerKeeps
31 Bad,FaceC,Keep,NA
32 Neutral,FaceA,Share,PartnerKeeps
33 Good,FaceB,Share,PartnerShares
34 Neutral,FaceA,Share,PartnerShares
35 Good,FaceB,Share,PartnerKeeps
36 Bad,FaceC,Share,PartnerShares
37 Neutral,FaceA,Keep,NA
38 Good,FaceB,Share,PartnerKeeps
39 Bad,FaceC,Share,PartnerKeeps
40 Bad,FaceC,Keep,NA
41 Good,FaceB,Keep,NA
42 Neutral,FaceA,Keep,NA
43 Neutral,FaceA,Keep,NA
44 Good,FaceB,Keep,NA
45 Bad,FaceC,Share,PartnerShares
46 Neutral,FaceA,Keep,NA
47 Good,FaceB,Share,PartnerShares
48 Bad,FaceC,Keep,NA
49 Good,FaceB,Keep,NA
50 Neutral,FaceA,Keep,NA
51 Bad,FaceC,Keep,NA
52 Good,FaceB,Share,PartnerKeeps
53 Bad,FaceC,Keep,NA
54 Neutral,FaceA,Share,PartnerShares
55 Bad,FaceC,Keep,NA
56 Good,FaceB,Share,PartnerKeeps
57 Neutral,FaceA,Keep,NA
58 Good,FaceB,Share,PartnerKeeps
59 Neutral,FaceA,Keep,NA
60 Bad,FaceC,Keep,NA
61 Bad,FaceC,Keep,NA
62 Neutral,FaceA,Keep,NA
63 Good,FaceB,Share,PartnerShares
64 Bad,FaceC,Keep,NA
65 Good,FaceB,Keep,NA
66 Neutral,FaceA,Keep,NA
67 Good,FaceB,Keep,NA
68 Neutral,FaceA,Share,PartnerKeeps
69 Bad,FaceC,Share,PartnerShares
70 Bad,FaceC,Share,PartnerShares
71 Neutral,FaceA,Share,PartnerShares
72 Good,FaceB,Share,PartnerKeeps

Post trust ratings
Good 6
Bad 2
Neutral 6

Post test questions
Bad Face: Bad name (correct)
Neutral Face: Neutral name (correct)
Good Face: Good name (correct)
Good face: Good bio (correct)
Neutral face: Neutral bio (correct)
Bad face: Bad bio (correct)
