# Supplementary material for: The personality trait of behavioral inhibition modulates perceptions of moral character and performance during the trust game: behavioral results and computational modeling
Source: PeerJ. 2016 Feb 8;4:e1631. doi: 10.7717/peerj.1631 (PMC4800786; doi:10.7717/peerj.1631)
Supplement: Supplemental Information 1 — Text files containing data from each participant in the trust game. A separate line for each trial in the game indicates the type of partner (good, neutral or bad) for that trial, the face corresponding to the partner, whether the participant shared, and if so, whether the partner also shared. [file peerj-04-1631-s001.zip › raw data files/KS1_F13_082.txt]

KeepShare, v. 1
Subject ID: F13_082
Experimenter: RS

Good James Sweeney FaceC
Bad Christopher Zizzo FaceA
Neutral Alex Thompson FaceB

Initial trust ratings
Good 6
Bad 1
Neutral 5

1 Bad,FaceA,Keep,NA
2 Neutral,FaceB,Share,PartnerShares
3 Good,FaceC,Share,PartnerKeeps
4 Bad,FaceA,Keep,NA
5 Good,FaceC,Share,PartnerKeeps
6 Neutral,FaceB,Share,PartnerKeeps
7 Bad,FaceA,Share,PartnerKeeps
8 Good,FaceC,Share,PartnerShares
9 Neutral,FaceB,Share,PartnerShares
10 Neutral,FaceB,Keep,NA
11 Good,FaceC,Keep,NA
12 Bad,FaceA,Keep,NA
13 Neutral,FaceB,Share,PartnerKeeps
14 Good,FaceC,Share,PartnerKeeps
15 Bad,FaceA,Keep,NA
16 Good,FaceC,Keep,NA
17 Neutral,FaceB,Keep,NA
18 Bad,FaceA,Keep,NA
19 Good,FaceC,Share,PartnerShares
20 Neutral,FaceB,Share,PartnerShares
21 Bad,FaceA,Keep,NA
22 Neutral,FaceB,Share,PartnerKeeps
23 Bad,FaceA,Keep,NA
24 Good,FaceC,Share,PartnerShares
25 Neutral,FaceB,Share,PartnerKeeps
26 Good,FaceC,Share,PartnerKeeps
27 Bad,FaceA,Keep,NA
28 Good,FaceC,Share,PartnerKeeps
29 Bad,FaceA,Keep,NA
30 Neutral,FaceB,Share,PartnerKeeps
31 Good,FaceC,Share,PartnerKeeps
32 Neutral,FaceB,Share,PartnerShares
33 Bad,FaceA,Keep,NA
34 Good,FaceC,Share,PartnerShares
35 Bad,FaceA,Keep,NA
36 Neutral,FaceB,Share,PartnerShares
37 Good,FaceC,Share,PartnerShares
38 Neutral,FaceB,Share,PartnerShares
39 Bad,FaceA,Keep,NA
40 Bad,FaceA,Keep,NA
41 Neutral,FaceB,Share,PartnerShares
42 Good,FaceC,Share,PartnerKeeps
43 Neutral,FaceB,Share,PartnerShares
44 Bad,FaceA,Keep,NA
45 Good,FaceC,Share,PartnerShares
46 Bad,FaceA,Keep,NA
47 Neutral,FaceB,Share,PartnerKeeps
48 Good,FaceC,Share,PartnerKeeps
49 Good,FaceC,Share,PartnerKeeps
50 Bad,FaceA,Keep,NA
51 Neutral,FaceB,Share,PartnerShares
52 Neutral,FaceB,Share,PartnerShares
53 Good,FaceC,Share,PartnerKeeps
54 Bad,FaceA,Keep,NA
55 Neutral,FaceB,Share,PartnerKeeps
56 Bad,FaceA,Keep,NA
57 Good,FaceC,Share,PartnerKeeps
58 Good,FaceC,Share,PartnerShares
59 Bad,FaceA,Keep,NA
60 Neutral,FaceB,Share,PartnerShares
61 Good,FaceC,Share,PartnerKeeps
62 Bad,FaceA,Keep,NA
63 Neutral,FaceB,Share,PartnerShares
64 Neutral,FaceB,Share,PartnerShares
65 Bad,FaceA,Keep,NA
66 Good,FaceC,Share,PartnerShares
67 Good,FaceC,Share,PartnerKeeps
68 Bad,FaceA,Keep,NA
69 Neutral,FaceB,Share,PartnerShares
70 Bad,FaceA,Keep,NA
71 Neutral,FaceB,Share,PartnerShares
72 Good,FaceC,Share,PartnerKeeps

Post trust ratings
Good 5
Bad 2
Neutral 6

Post test questions
Bad Face: Bad name (correct)
Neutral Face: Neutral name (correct)
Good Face: Good name (correct)
Good face: Good bio (correct)
Neutral face: Neutral bio (correct)
Bad face: Bad bio (correct)
