# Supplementary material for: The personality trait of behavioral inhibition modulates perceptions of moral character and performance during the trust game: behavioral results and computational modeling
Source: PeerJ. 2016 Feb 8;4:e1631. doi: 10.7717/peerj.1631 (PMC4800786; doi:10.7717/peerj.1631)
Supplement: Supplemental Information 1 — Text files containing data from each participant in the trust game. A separate line for each trial in the game indicates the type of partner (good, neutral or bad) for that trial, the face corresponding to the partner, whether the participant shared, and if so, whether the partner also shared. [file peerj-04-1631-s001.zip › raw data files/KS1_F13_084.txt]

KeepShare, v. 1
Subject ID: F13_084
Experimenter: RS

Good Christopher Zizzo FaceA
Bad Alex Thompson FaceC
Neutral James Sweeney FaceB

Initial trust ratings
Good 7
Bad 1
Neutral 1

1 Bad,FaceC,Keep,NA
2 Good,FaceA,Share,PartnerKeeps
3 Neutral,FaceB,Keep,NA
4 Neutral,FaceB,Keep,NA
5 Bad,FaceC,Keep,NA
6 Good,FaceA,Share,PartnerKeeps
7 Neutral,FaceB,Keep,NA
8 Bad,FaceC,Keep,NA
9 Good,FaceA,Share,PartnerKeeps
10 Neutral,FaceB,Keep,NA
11 Good,FaceA,Keep,NA
12 Bad,FaceC,Keep,NA
13 Neutral,FaceB,Keep,NA
14 Bad,FaceC,Keep,NA
15 Good,FaceA,Share,PartnerKeeps
16 Neutral,FaceB,Keep,NA
17 Good,FaceA,Share,PartnerKeeps
18 Bad,FaceC,Keep,NA
19 Good,FaceA,Keep,NA
20 Neutral,FaceB,Keep,NA
21 Bad,FaceC,Keep,NA
22 Bad,FaceC,Keep,NA
23 Good,FaceA,Share,PartnerShares
24 Neutral,FaceB,Keep,NA
25 Bad,FaceC,Keep,NA
26 Neutral,FaceB,Keep,NA
27 Good,FaceA,Share,PartnerKeeps
28 Bad,FaceC,Keep,NA
29 Good,FaceA,Share,PartnerShares
30 Neutral,FaceB,Keep,NA
31 Good,FaceA,Keep,NA
32 Neutral,FaceB,Share,PartnerKeeps
33 Bad,FaceC,Keep,NA
34 Neutral,FaceB,Keep,NA
35 Good,FaceA,Keep,NA
36 Bad,FaceC,Keep,NA
37 Neutral,FaceB,Keep,NA
38 Good,FaceA,Share,PartnerKeeps
39 Bad,FaceC,Keep,NA
40 Bad,FaceC,Keep,NA
41 Good,FaceA,Share,PartnerShares
42 Neutral,FaceB,Keep,NA
43 Good,FaceA,Keep,NA
44 Bad,FaceC,Keep,NA
45 Neutral,FaceB,Share,PartnerShares
46 Good,FaceA,Share,PartnerKeeps
47 Bad,FaceC,Keep,NA
48 Neutral,FaceB,Keep,NA
49 Good,FaceA,Keep,NA
50 Neutral,FaceB,Keep,NA
51 Bad,FaceC,Keep,NA
52 Good,FaceA,Share,PartnerShares
53 Bad,FaceC,Share,PartnerShares
54 Neutral,FaceB,Keep,NA
55 Good,FaceA,Keep,NA
56 Bad,FaceC,Keep,NA
57 Neutral,FaceB,Keep,NA
58 Neutral,FaceB,Share,PartnerShares
59 Bad,FaceC,Keep,NA
60 Good,FaceA,Share,PartnerShares
61 Bad,FaceC,Keep,NA
62 Neutral,FaceB,Keep,NA
63 Good,FaceA,Share,PartnerShares
64 Neutral,FaceB,Share,PartnerKeeps
65 Good,FaceA,Keep,NA
66 Bad,FaceC,Keep,NA
67 Good,FaceA,Keep,NA
68 Neutral,FaceB,Keep,NA
69 Bad,FaceC,Keep,NA
70 Neutral,FaceB,Keep,NA
71 Bad,FaceC,Keep,NA
72 Good,FaceA,Keep,NA

Post trust ratings
Good 7
Bad 3
Neutral 4

Post test questions
Bad Face: Bad name (correct)
Neutral Face: Neutral name (correct)
Good Face: Good name (correct)
Good face: Good bio (correct)
Neutral face: Neutral bio (correct)
Bad face: Bad bio (correct)
