# Supplementary material for: The personality trait of behavioral inhibition modulates perceptions of moral character and performance during the trust game: behavioral results and computational modeling
Source: PeerJ. 2016 Feb 8;4:e1631. doi: 10.7717/peerj.1631 (PMC4800786; doi:10.7717/peerj.1631)
Supplement: Supplemental Information 1 — Text files containing data from each participant in the trust game. A separate line for each trial in the game indicates the type of partner (good, neutral or bad) for that trial, the face corresponding to the partner, whether the participant shared, and if so, whether the partner also shared. [file peerj-04-1631-s001.zip › raw data files/KS1_S14_001.txt]

KeepShare, v. 1
Subject ID: S14_001
Experimenter: BE

Good Alex Thompson FaceA
Bad James Sweeney FaceC
Neutral Christopher Zizzo FaceB

Initial trust ratings
Good 7
Bad 1
Neutral 7

1 Bad,FaceC,Keep,NA
2 Good,FaceA,Share,PartnerShares
3 Neutral,FaceB,Share,PartnerKeeps
4 Bad,FaceC,Share,PartnerKeeps
5 Neutral,FaceB,Share,PartnerShares
6 Good,FaceA,Share,PartnerKeeps
7 Neutral,FaceB,Share,PartnerKeeps
8 Bad,FaceC,Share,PartnerKeeps
9 Good,FaceA,Keep,NA
10 Bad,FaceC,Keep,NA
11 Good,FaceA,Keep,NA
12 Neutral,FaceB,Share,PartnerShares
13 Neutral,FaceB,Share,PartnerShares
14 Bad,FaceC,Share,PartnerShares
15 Good,FaceA,Share,PartnerKeeps
16 Good,FaceA,Share,PartnerKeeps
17 Bad,FaceC,Share,PartnerShares
18 Neutral,FaceB,Share,PartnerShares
19 Neutral,FaceB,Share,PartnerShares
20 Bad,FaceC,Share,PartnerKeeps
21 Good,FaceA,Keep,NA
22 Neutral,FaceB,Share,PartnerShares
23 Good,FaceA,Share,PartnerKeeps
24 Bad,FaceC,Share,PartnerKeeps
25 Bad,FaceC,Keep,NA
26 Good,FaceA,Keep,NA
27 Neutral,FaceB,Share,PartnerShares
28 Bad,FaceC,Share,PartnerKeeps
29 Good,FaceA,Share,PartnerShares
30 Neutral,FaceB,Share,PartnerShares
31 Neutral,FaceB,Share,PartnerShares
32 Good,FaceA,Keep,NA
33 Bad,FaceC,Share,PartnerShares
34 Bad,FaceC,Keep,NA
35 Good,FaceA,Share,PartnerShares
36 Neutral,FaceB,Share,PartnerShares
37 Bad,FaceC,Keep,NA
38 Good,FaceA,Share,PartnerShares
39 Neutral,FaceB,Share,PartnerKeeps
40 Neutral,FaceB,Share,PartnerShares
41 Bad,FaceC,Share,PartnerKeeps
42 Good,FaceA,Share,PartnerKeeps
43 Bad,FaceC,Keep,NA
44 Good,FaceA,Keep,NA
45 Neutral,FaceB,Keep,NA
46 Neutral,FaceB,Share,PartnerShares
47 Good,FaceA,Share,PartnerKeeps
48 Bad,FaceC,Share,PartnerShares
49 Neutral,FaceB,Keep,NA
50 Bad,FaceC,Share,PartnerKeeps
51 Good,FaceA,Share,PartnerShares
52 Good,FaceA,Keep,NA
53 Bad,FaceC,Share,PartnerKeeps
54 Neutral,FaceB,Share,PartnerKeeps
55 Good,FaceA,Keep,NA
56 Neutral,FaceB,Keep,NA
57 Bad,FaceC,Keep,NA
58 Neutral,FaceB,Share,PartnerShares
59 Bad,FaceC,Share,PartnerKeeps
60 Good,FaceA,Share,PartnerShares
61 Neutral,FaceB,Share,PartnerShares
62 Good,FaceA,Keep,NA
63 Bad,FaceC,Share,PartnerKeeps
64 Neutral,FaceB,Share,PartnerShares
65 Good,FaceA,Share,PartnerShares
66 Bad,FaceC,Keep,NA
67 Neutral,FaceB,Share,PartnerKeeps
68 Good,FaceA,Keep,NA
69 Bad,FaceC,Share,PartnerShares
70 Neutral,FaceB,Share,PartnerKeeps
71 Bad,FaceC,Share,PartnerKeeps
72 Good,FaceA,Share,PartnerShares

Post trust ratings
Good 4
Bad 4
Neutral 6

Post test questions
Bad Face: Bad name (correct)
Neutral Face: Neutral name (correct)
Good Face: Good name (correct)
Good face: Good bio (correct)
Neutral face: Neutral bio (correct)
Bad face: Bad bio (correct)
