# Supplementary material for: The personality trait of behavioral inhibition modulates perceptions of moral character and performance during the trust game: behavioral results and computational modeling
Source: PeerJ. 2016 Feb 8;4:e1631. doi: 10.7717/peerj.1631 (PMC4800786; doi:10.7717/peerj.1631)
Supplement: Supplemental Information 1 — Text files containing data from each participant in the trust game. A separate line for each trial in the game indicates the type of partner (good, neutral or bad) for that trial, the face corresponding to the partner, whether the participant shared, and if so, whether the partner also shared. [file peerj-04-1631-s001.zip › raw data files/KS1_S14_002.txt]

KeepShare, v. 1
Subject ID: S14_002
Experimenter: RS

Good Christopher Zizzo FaceB
Bad James Sweeney FaceC
Neutral Alex Thompson FaceA

Initial trust ratings
Good 7
Bad 4
Neutral 4

1 Bad,FaceC,Keep,NA
2 Good,FaceB,Share,PartnerShares
3 Neutral,FaceA,Share,PartnerKeeps
4 Neutral,FaceA,Keep,NA
5 Good,FaceB,Share,PartnerKeeps
6 Bad,FaceC,Keep,NA
7 Neutral,FaceA,Keep,NA
8 Good,FaceB,Share,PartnerKeeps
9 Bad,FaceC,Share,PartnerShares
10 Good,FaceB,Keep,NA
11 Bad,FaceC,Share,PartnerKeeps
12 Neutral,FaceA,Share,PartnerShares
13 Good,FaceB,Keep,NA
14 Bad,FaceC,Share,PartnerKeeps
15 Neutral,FaceA,Share,PartnerShares
16 Neutral,FaceA,Share,PartnerShares
17 Good,FaceB,Keep,NA
18 Bad,FaceC,Keep,NA
19 Neutral,FaceA,Share,PartnerShares
20 Good,FaceB,Share,PartnerShares
21 Bad,FaceC,Share,PartnerShares
22 Good,FaceB,Share,PartnerShares
23 Neutral,FaceA,Share,PartnerShares
24 Bad,FaceC,Share,PartnerShares
25 Neutral,FaceA,Share,PartnerShares
26 Good,FaceB,Share,PartnerKeeps
27 Bad,FaceC,Share,PartnerShares
28 Good,FaceB,Keep,NA
29 Bad,FaceC,Share,PartnerShares
30 Neutral,FaceA,Share,PartnerKeeps
31 Bad,FaceC,Share,PartnerKeeps
32 Good,FaceB,Share,PartnerShares
33 Neutral,FaceA,Share,PartnerKeeps
34 Bad,FaceC,Share,PartnerShares
35 Good,FaceB,Share,PartnerKeeps
36 Neutral,FaceA,Share,PartnerKeeps
37 Neutral,FaceA,Share,PartnerShares
38 Good,FaceB,Share,PartnerKeeps
39 Bad,FaceC,Share,PartnerKeeps
40 Bad,FaceC,Share,PartnerShares
41 Good,FaceB,Keep,NA
42 Neutral,FaceA,Share,PartnerShares
43 Bad,FaceC,Share,PartnerKeeps
44 Neutral,FaceA,Share,PartnerKeeps
45 Good,FaceB,Share,PartnerShares
46 Neutral,FaceA,Keep,NA
47 Good,FaceB,Keep,NA
48 Bad,FaceC,Keep,NA
49 Neutral,FaceA,Keep,NA
50 Good,FaceB,Keep,NA
51 Bad,FaceC,Share,PartnerShares
52 Good,FaceB,Share,PartnerKeeps
53 Neutral,FaceA,Share,PartnerKeeps
54 Bad,FaceC,Share,PartnerShares
55 Good,FaceB,Share,PartnerShares
56 Neutral,FaceA,Share,PartnerShares
57 Bad,FaceC,Share,PartnerShares
58 Neutral,FaceA,Share,PartnerShares
59 Bad,FaceC,Share,PartnerKeeps
60 Good,FaceB,Share,PartnerKeeps
61 Bad,FaceC,Share,PartnerKeeps
62 Good,FaceB,Keep,NA
63 Neutral,FaceA,Keep,NA
64 Good,FaceB,Keep,NA
65 Bad,FaceC,Keep,NA
66 Neutral,FaceA,Keep,NA
67 Neutral,FaceA,Keep,NA
68 Good,FaceB,Keep,NA
69 Bad,FaceC,Keep,NA
70 Good,FaceB,Keep,NA
71 Bad,FaceC,Keep,NA
72 Neutral,FaceA,Keep,NA

Post trust ratings
Good 4
Bad 5
Neutral 6

Post test questions
Bad Face: Bad name (correct)
Neutral Face: Neutral name (correct)
Good Face: Good name (correct)
Good face: Good bio (correct)
Neutral face: Neutral bio (correct)
Bad face: Bad bio (correct)
