# Supplementary material for: The personality trait of behavioral inhibition modulates perceptions of moral character and performance during the trust game: behavioral results and computational modeling
Source: PeerJ. 2016 Feb 8;4:e1631. doi: 10.7717/peerj.1631 (PMC4800786; doi:10.7717/peerj.1631)
Supplement: Supplemental Information 1 — Text files containing data from each participant in the trust game. A separate line for each trial in the game indicates the type of partner (good, neutral or bad) for that trial, the face corresponding to the partner, whether the participant shared, and if so, whether the partner also shared. [file peerj-04-1631-s001.zip › raw data files/KS1_S14_003.txt]

KeepShare, v. 1
Subject ID: S14_003
Experimenter: BE

Good Alex Thompson FaceB
Bad Christopher Zizzo FaceA
Neutral James Sweeney FaceC

Initial trust ratings
Good 7
Bad 1
Neutral 3

1 Good,FaceB,Share,PartnerKeeps
2 Neutral,FaceC,Keep,NA
3 Bad,FaceA,Keep,NA
4 Good,FaceB,Keep,NA
5 Bad,FaceA,Share,PartnerKeeps
6 Neutral,FaceC,Share,PartnerKeeps
7 Neutral,FaceC,Keep,NA
8 Good,FaceB,Keep,NA
9 Bad,FaceA,Share,PartnerKeeps
10 Good,FaceB,Share,PartnerKeeps
11 Neutral,FaceC,Keep,NA
12 Bad,FaceA,Keep,NA
13 Neutral,FaceC,Share,PartnerKeeps
14 Good,FaceB,Share,PartnerKeeps
15 Bad,FaceA,Share,PartnerKeeps
16 Neutral,FaceC,Keep,NA
17 Bad,FaceA,Share,PartnerShares
18 Good,FaceB,Share,PartnerKeeps
19 Good,FaceB,Share,PartnerKeeps
20 Bad,FaceA,Share,PartnerShares
21 Neutral,FaceC,Share,PartnerShares
22 Good,FaceB,Keep,NA
23 Neutral,FaceC,Share,PartnerShares
24 Bad,FaceA,Share,PartnerKeeps
25 Bad,FaceA,Keep,NA
26 Good,FaceB,Share,PartnerKeeps
27 Neutral,FaceC,Keep,NA
28 Good,FaceB,Keep,NA
29 Bad,FaceA,Keep,NA
30 Neutral,FaceC,Keep,NA
31 Good,FaceB,Share,PartnerShares
32 Neutral,FaceC,Share,PartnerKeeps
33 Bad,FaceA,Share,PartnerShares
34 Bad,FaceA,Share,PartnerKeeps
35 Good,FaceB,Share,PartnerShares
36 Neutral,FaceC,Share,PartnerKeeps
37 Bad,FaceA,Share,PartnerShares
38 Good,FaceB,Share,PartnerKeeps
39 Neutral,FaceC,Share,PartnerKeeps
40 Bad,FaceA,Keep,NA
41 Good,FaceB,Keep,NA
42 Neutral,FaceC,Keep,NA
43 Bad,FaceA,Keep,NA
44 Good,FaceB,Keep,NA
45 Neutral,FaceC,Keep,NA
46 Good,FaceB,Keep,NA
47 Neutral,FaceC,Keep,NA
48 Bad,FaceA,Share,PartnerShares
49 Neutral,FaceC,Share,PartnerKeeps
50 Bad,FaceA,Share,PartnerKeeps
51 Good,FaceB,Share,PartnerKeeps
52 Neutral,FaceC,Share,PartnerKeeps
53 Bad,FaceA,Share,PartnerShares
54 Good,FaceB,Share,PartnerShares
55 Neutral,FaceC,Share,PartnerKeeps
56 Good,FaceB,Keep,NA
57 Bad,FaceA,Keep,NA
58 Neutral,FaceC,Keep,NA
59 Good,FaceB,Keep,NA
60 Bad,FaceA,Keep,NA
61 Good,FaceB,Keep,NA
62 Bad,FaceA,Keep,NA
63 Neutral,FaceC,Keep,NA
64 Bad,FaceA,Keep,NA
65 Neutral,FaceC,Keep,NA
66 Good,FaceB,Keep,NA
67 Bad,FaceA,Share,PartnerShares
68 Good,FaceB,Share,PartnerKeeps
69 Neutral,FaceC,Share,PartnerShares
70 Bad,FaceA,Share,PartnerShares
71 Good,FaceB,Share,PartnerShares
72 Neutral,FaceC,Share,PartnerKeeps

Post trust ratings
Good 4
Bad 4
Neutral 5

Post test questions
Bad Face: Bad name (correct)
Neutral Face: Neutral name (correct)
Good Face: Good name (correct)
Good face: Good bio (correct)
Neutral face: Neutral bio (correct)
Bad face: Bad bio (correct)
