# Supplementary material for: The personality trait of behavioral inhibition modulates perceptions of moral character and performance during the trust game: behavioral results and computational modeling
Source: PeerJ. 2016 Feb 8;4:e1631. doi: 10.7717/peerj.1631 (PMC4800786; doi:10.7717/peerj.1631)
Supplement: Supplemental Information 1 — Text files containing data from each participant in the trust game. A separate line for each trial in the game indicates the type of partner (good, neutral or bad) for that trial, the face corresponding to the partner, whether the participant shared, and if so, whether the partner also shared. [file peerj-04-1631-s001.zip › raw data files/KS1_S14_004.txt]

KeepShare, v. 1
Subject ID: S14_004
Experimenter: RS

Good Christopher Zizzo FaceC
Bad James Sweeney FaceA
Neutral Alex Thompson FaceB

Initial trust ratings
Good 5
Bad 3
Neutral 5

1 Bad,FaceA,Keep,NA
2 Good,FaceC,Share,PartnerShares
3 Neutral,FaceB,Keep,NA
4 Good,FaceC,Share,PartnerShares
5 Bad,FaceA,Keep,NA
6 Neutral,FaceB,Keep,NA
7 Neutral,FaceB,Keep,NA
8 Good,FaceC,Share,PartnerShares
9 Bad,FaceA,Keep,NA
10 Bad,FaceA,Keep,NA
11 Neutral,FaceB,Keep,NA
12 Good,FaceC,Share,PartnerKeeps
13 Good,FaceC,Share,PartnerKeeps
14 Bad,FaceA,Keep,NA
15 Neutral,FaceB,Keep,NA
16 Bad,FaceA,Keep,NA
17 Neutral,FaceB,Keep,NA
18 Good,FaceC,Share,PartnerShares
19 Neutral,FaceB,Keep,NA
20 Bad,FaceA,Keep,NA
21 Good,FaceC,Share,PartnerKeeps
22 Neutral,FaceB,Keep,NA
23 Good,FaceC,Share,PartnerShares
24 Bad,FaceA,Keep,NA
25 Bad,FaceA,Keep,NA
26 Neutral,FaceB,Keep,NA
27 Good,FaceC,Share,PartnerShares
28 Neutral,FaceB,Keep,NA
29 Good,FaceC,Share,PartnerKeeps
30 Bad,FaceA,Keep,NA
31 Good,FaceC,Share,PartnerShares
32 Bad,FaceA,Keep,NA
33 Neutral,FaceB,Keep,NA
34 Good,FaceC,Share,PartnerKeeps
35 Bad,FaceA,Keep,NA
36 Neutral,FaceB,Keep,NA
37 Good,FaceC,Share,PartnerKeeps
38 Neutral,FaceB,Share,PartnerKeeps
39 Bad,FaceA,Keep,NA
40 Bad,FaceA,Keep,NA
41 Good,FaceC,Share,PartnerShares
42 Neutral,FaceB,Keep,NA
43 Good,FaceC,Share,PartnerShares
44 Bad,FaceA,Keep,NA
45 Neutral,FaceB,Keep,NA
46 Good,FaceC,Share,PartnerKeeps
47 Neutral,FaceB,Keep,NA
48 Bad,FaceA,Keep,NA
49 Good,FaceC,Share,PartnerKeeps
50 Bad,FaceA,Keep,NA
51 Neutral,FaceB,Keep,NA
52 Neutral,FaceB,Keep,NA
53 Good,FaceC,Keep,NA
54 Bad,FaceA,Keep,NA
55 Good,FaceC,Share,PartnerShares
56 Bad,FaceA,Keep,NA
57 Neutral,FaceB,Keep,NA
58 Good,FaceC,Share,PartnerKeeps
59 Bad,FaceA,Keep,NA
60 Neutral,FaceB,Keep,NA
61 Neutral,FaceB,Keep,NA
62 Good,FaceC,Share,PartnerKeeps
63 Bad,FaceA,Keep,NA
64 Bad,FaceA,Keep,NA
65 Good,FaceC,Share,PartnerShares
66 Neutral,FaceB,Keep,NA
67 Good,FaceC,Share,PartnerShares
68 Neutral,FaceB,Keep,NA
69 Bad,FaceA,Keep,NA
70 Neutral,FaceB,Keep,NA
71 Good,FaceC,Share,PartnerKeeps
72 Bad,FaceA,Keep,NA

Post trust ratings
Good 6
Bad 3
Neutral 4

Post test questions
Bad Face: Bad name (correct)
Neutral Face: Neutral name (correct)
Good Face: Good name (correct)
Good face: Good bio (correct)
Neutral face: Neutral bio (correct)
Bad face: Bad bio (correct)
