# Supplementary material for: The personality trait of behavioral inhibition modulates perceptions of moral character and performance during the trust game: behavioral results and computational modeling
Source: PeerJ. 2016 Feb 8;4:e1631. doi: 10.7717/peerj.1631 (PMC4800786; doi:10.7717/peerj.1631)
Supplement: Supplemental Information 1 — Text files containing data from each participant in the trust game. A separate line for each trial in the game indicates the type of partner (good, neutral or bad) for that trial, the face corresponding to the partner, whether the participant shared, and if so, whether the partner also shared. [file peerj-04-1631-s001.zip › raw data files/KS1_S14_005.txt]

KeepShare, v. 1
Subject ID: S14_005
Experimenter: BE

Good Alex Thompson FaceC
Bad Christopher Zizzo FaceA
Neutral James Sweeney FaceB

Initial trust ratings
Good 6
Bad 3
Neutral 4

1 Neutral,FaceB,Share,PartnerShares
2 Good,FaceC,Share,PartnerKeeps
3 Bad,FaceA,Keep,NA
4 Good,FaceC,Share,PartnerKeeps
5 Bad,FaceA,Share,PartnerShares
6 Neutral,FaceB,Share,PartnerShares
7 Bad,FaceA,Share,PartnerShares
8 Good,FaceC,Keep,NA
9 Neutral,FaceB,Share,PartnerKeeps
10 Bad,FaceA,Share,PartnerKeeps
11 Neutral,FaceB,Keep,NA
12 Good,FaceC,Share,PartnerKeeps
13 Good,FaceC,Share,PartnerKeeps
14 Bad,FaceA,Share,PartnerKeeps
15 Neutral,FaceB,Share,PartnerKeeps
16 Neutral,FaceB,Keep,NA
17 Bad,FaceA,Keep,NA
18 Good,FaceC,Keep,NA
19 Good,FaceC,Keep,NA
20 Neutral,FaceB,Keep,NA
21 Bad,FaceA,Keep,NA
22 Bad,FaceA,Keep,NA
23 Neutral,FaceB,Keep,NA
24 Good,FaceC,Keep,NA
25 Good,FaceC,Keep,NA
26 Neutral,FaceB,Share,PartnerShares
27 Bad,FaceA,Keep,NA
28 Bad,FaceA,Share,PartnerKeeps
29 Neutral,FaceB,Keep,NA
30 Good,FaceC,Share,PartnerShares
31 Good,FaceC,Keep,NA
32 Bad,FaceA,Share,PartnerShares
33 Neutral,FaceB,Keep,NA
34 Neutral,FaceB,Share,PartnerShares
35 Bad,FaceA,Keep,NA
36 Good,FaceC,Share,PartnerKeeps
37 Good,FaceC,Keep,NA
38 Neutral,FaceB,Share,PartnerKeeps
39 Bad,FaceA,Keep,NA
40 Neutral,FaceB,Share,PartnerKeeps
41 Bad,FaceA,Share,PartnerShares
42 Good,FaceC,Keep,NA
43 Neutral,FaceB,Share,PartnerKeeps
44 Good,FaceC,Keep,NA
45 Bad,FaceA,Share,PartnerShares
46 Good,FaceC,Keep,NA
47 Neutral,FaceB,Share,PartnerKeeps
48 Bad,FaceA,Keep,NA
49 Bad,FaceA,Share,PartnerShares
50 Neutral,FaceB,Keep,NA
51 Good,FaceC,Share,PartnerShares
52 Neutral,FaceB,Keep,NA
53 Good,FaceC,Share,PartnerKeeps
54 Bad,FaceA,Keep,NA
55 Good,FaceC,Share,PartnerKeeps
56 Bad,FaceA,Keep,NA
57 Neutral,FaceB,Share,PartnerKeeps
58 Neutral,FaceB,Keep,NA
59 Bad,FaceA,Share,PartnerShares
60 Good,FaceC,Keep,NA
61 Good,FaceC,Share,PartnerShares
62 Neutral,FaceB,Keep,NA
63 Bad,FaceA,Share,PartnerShares
64 Bad,FaceA,Keep,NA
65 Good,FaceC,Share,PartnerKeeps
66 Neutral,FaceB,Keep,NA
67 Neutral,FaceB,Share,PartnerShares
68 Good,FaceC,Keep,NA
69 Bad,FaceA,Share,PartnerShares
70 Neutral,FaceB,Keep,NA
71 Bad,FaceA,Share,PartnerShares
72 Good,FaceC,Keep,NA

Post trust ratings
Good 2
Bad 5
Neutral 4

Post test questions
Bad Face: Bad name (correct)
Neutral Face: Neutral name (correct)
Good Face: Good name (correct)
Good face: Good bio (correct)
Neutral face: Neutral bio (correct)
Bad face: Bad bio (correct)
