# Supplementary material for: The personality trait of behavioral inhibition modulates perceptions of moral character and performance during the trust game: behavioral results and computational modeling
Source: PeerJ. 2016 Feb 8;4:e1631. doi: 10.7717/peerj.1631 (PMC4800786; doi:10.7717/peerj.1631)
Supplement: Supplemental Information 1 — Text files containing data from each participant in the trust game. A separate line for each trial in the game indicates the type of partner (good, neutral or bad) for that trial, the face corresponding to the partner, whether the participant shared, and if so, whether the partner also shared. [file peerj-04-1631-s001.zip › raw data files/KS1_S14_006.txt]

KeepShare, v. 1
Subject ID: S14_006
Experimenter: RS

Good Alex Thompson FaceC
Bad Christopher Zizzo FaceB
Neutral James Sweeney FaceA

Initial trust ratings
Good 7
Bad 2
Neutral 4

1 Good,FaceC,Share,PartnerKeeps
2 Neutral,FaceA,Share,PartnerKeeps
3 Bad,FaceB,Keep,NA
4 Neutral,FaceA,Share,PartnerKeeps
5 Bad,FaceB,Keep,NA
6 Good,FaceC,Share,PartnerKeeps
7 Good,FaceC,Share,PartnerShares
8 Neutral,FaceA,Keep,NA
9 Bad,FaceB,Keep,NA
10 Good,FaceC,Share,PartnerKeeps
11 Neutral,FaceA,Share,PartnerShares
12 Bad,FaceB,Share,PartnerKeeps
13 Good,FaceC,Share,PartnerShares
14 Bad,FaceB,Keep,NA
15 Neutral,FaceA,Keep,NA
16 Neutral,FaceA,Share,PartnerKeeps
17 Bad,FaceB,Keep,NA
18 Good,FaceC,Share,PartnerShares
19 Neutral,FaceA,Keep,NA
20 Bad,FaceB,Keep,NA
21 Good,FaceC,Share,PartnerShares
22 Bad,FaceB,Keep,NA
23 Neutral,FaceA,Keep,NA
24 Good,FaceC,Share,PartnerShares
25 Bad,FaceB,Keep,NA
26 Neutral,FaceA,Keep,NA
27 Good,FaceC,Share,PartnerShares
28 Neutral,FaceA,Keep,NA
29 Good,FaceC,Share,PartnerKeeps
30 Bad,FaceB,Keep,NA
31 Neutral,FaceA,Keep,NA
32 Good,FaceC,Share,PartnerShares
33 Bad,FaceB,Keep,NA
34 Neutral,FaceA,Keep,NA
35 Bad,FaceB,Keep,NA
36 Good,FaceC,Share,PartnerShares
37 Bad,FaceB,Keep,NA
38 Neutral,FaceA,Keep,NA
39 Good,FaceC,Share,PartnerKeeps
40 Bad,FaceB,Keep,NA
41 Good,FaceC,Share,PartnerKeeps
42 Neutral,FaceA,Keep,NA
43 Good,FaceC,Share,PartnerKeeps
44 Neutral,FaceA,Keep,NA
45 Bad,FaceB,Keep,NA
46 Good,FaceC,Share,PartnerShares
47 Neutral,FaceA,Keep,NA
48 Bad,FaceB,Keep,NA
49 Good,FaceC,Share,PartnerKeeps
50 Bad,FaceB,Keep,NA
51 Neutral,FaceA,Keep,NA
52 Bad,FaceB,Keep,NA
53 Good,FaceC,Share,PartnerShares
54 Neutral,FaceA,Keep,NA
55 Bad,FaceB,Keep,NA
56 Neutral,FaceA,Share,PartnerShares
57 Good,FaceC,Share,PartnerKeeps
58 Neutral,FaceA,Keep,NA
59 Bad,FaceB,Keep,NA
60 Good,FaceC,Share,PartnerKeeps
61 Neutral,FaceA,Keep,NA
62 Bad,FaceB,Keep,NA
63 Good,FaceC,Share,PartnerKeeps
64 Bad,FaceB,Keep,NA
65 Good,FaceC,Keep,NA
66 Neutral,FaceA,Share,PartnerKeeps
67 Neutral,FaceA,Share,PartnerKeeps
68 Good,FaceC,Share,PartnerShares
69 Bad,FaceB,Keep,NA
70 Bad,FaceB,Keep,NA
71 Good,FaceC,Share,PartnerShares
72 Neutral,FaceA,Keep,NA

Post trust ratings
Good 5
Bad 2
Neutral 4

Post test questions
Bad Face: Bad name (correct)
Neutral Face: Neutral name (correct)
Good Face: Good name (correct)
Good face: Good bio (correct)
Neutral face: Neutral bio (correct)
Bad face: Bad bio (correct)
