# Supplementary material for: The personality trait of behavioral inhibition modulates perceptions of moral character and performance during the trust game: behavioral results and computational modeling
Source: PeerJ. 2016 Feb 8;4:e1631. doi: 10.7717/peerj.1631 (PMC4800786; doi:10.7717/peerj.1631)
Supplement: Supplemental Information 1 — Text files containing data from each participant in the trust game. A separate line for each trial in the game indicates the type of partner (good, neutral or bad) for that trial, the face corresponding to the partner, whether the participant shared, and if so, whether the partner also shared. [file peerj-04-1631-s001.zip › raw data files/KS1_S14_007.txt]

KeepShare, v. 1
Subject ID: S14_007
Experimenter: BE

Good James Sweeney FaceC
Bad Christopher Zizzo FaceB
Neutral Alex Thompson FaceA

Initial trust ratings
Good 7
Bad 1
Neutral 4

1 Good,FaceC,Share,PartnerKeeps
2 Neutral,FaceA,Keep,NA
3 Bad,FaceB,Keep,NA
4 Neutral,FaceA,Keep,NA
5 Bad,FaceB,Keep,NA
6 Good,FaceC,Share,PartnerKeeps
7 Neutral,FaceA,Keep,NA
8 Good,FaceC,Share,PartnerShares
9 Bad,FaceB,Keep,NA
10 Good,FaceC,Share,PartnerKeeps
11 Bad,FaceB,Share,PartnerShares
12 Neutral,FaceA,Share,PartnerShares
13 Neutral,FaceA,Share,PartnerShares
14 Good,FaceC,Keep,NA
15 Bad,FaceB,Share,PartnerShares
16 Bad,FaceB,Share,PartnerShares
17 Good,FaceC,Share,PartnerKeeps
18 Neutral,FaceA,Share,PartnerShares
19 Neutral,FaceA,Share,PartnerKeeps
20 Bad,FaceB,Share,PartnerShares
21 Good,FaceC,Keep,NA
22 Good,FaceC,Keep,NA
23 Neutral,FaceA,Share,PartnerShares
24 Bad,FaceB,Share,PartnerKeeps
25 Bad,FaceB,Keep,NA
26 Good,FaceC,Keep,NA
27 Neutral,FaceA,Share,PartnerShares
28 Good,FaceC,Keep,NA
29 Neutral,FaceA,Share,PartnerKeeps
30 Bad,FaceB,Share,PartnerShares
31 Bad,FaceB,Share,PartnerKeeps
32 Good,FaceC,Keep,NA
33 Neutral,FaceA,Keep,NA
34 Good,FaceC,Keep,NA
35 Neutral,FaceA,Keep,NA
36 Bad,FaceB,Keep,NA
37 Neutral,FaceA,Keep,NA
38 Bad,FaceB,Keep,NA
39 Good,FaceC,Keep,NA
40 Neutral,FaceA,Keep,NA
41 Good,FaceC,Keep,NA
42 Bad,FaceB,Keep,NA
43 Bad,FaceB,Keep,NA
44 Neutral,FaceA,Keep,NA
45 Good,FaceC,Keep,NA
46 Good,FaceC,Keep,NA
47 Bad,FaceB,Keep,NA
48 Neutral,FaceA,Keep,NA
49 Neutral,FaceA,Share,PartnerKeeps
50 Bad,FaceB,Share,PartnerKeeps
51 Good,FaceC,Share,PartnerShares
52 Good,FaceC,Share,PartnerKeeps
53 Bad,FaceB,Keep,NA
54 Neutral,FaceA,Keep,NA
55 Bad,FaceB,Keep,NA
56 Good,FaceC,Keep,NA
57 Neutral,FaceA,Keep,NA
58 Good,FaceC,Keep,NA
59 Bad,FaceB,Keep,NA
60 Neutral,FaceA,Keep,NA
61 Neutral,FaceA,Keep,NA
62 Bad,FaceB,Keep,NA
63 Good,FaceC,Keep,NA
64 Good,FaceC,Keep,NA
65 Neutral,FaceA,Keep,NA
66 Bad,FaceB,Keep,NA
67 Good,FaceC,Keep,NA
68 Bad,FaceB,Keep,NA
69 Neutral,FaceA,Keep,NA
70 Bad,FaceB,Share,PartnerKeeps
71 Neutral,FaceA,Share,PartnerKeeps
72 Good,FaceC,Share,PartnerKeeps

Post trust ratings
Good 2
Bad 5
Neutral 5

Post test questions
Bad Face: Bad name (correct)
Neutral Face: Neutral name (correct)
Good Face: Good name (correct)
Good face: Good bio (correct)
Neutral face: Neutral bio (correct)
Bad face: Bad bio (correct)
