# Supplementary material for: The personality trait of behavioral inhibition modulates perceptions of moral character and performance during the trust game: behavioral results and computational modeling
Source: PeerJ. 2016 Feb 8;4:e1631. doi: 10.7717/peerj.1631 (PMC4800786; doi:10.7717/peerj.1631)
Supplement: Supplemental Information 1 — Text files containing data from each participant in the trust game. A separate line for each trial in the game indicates the type of partner (good, neutral or bad) for that trial, the face corresponding to the partner, whether the participant shared, and if so, whether the partner also shared. [file peerj-04-1631-s001.zip › raw data files/KS1_S14_008.txt]

KeepShare, v. 1
Subject ID: S14_008
Experimenter: RS

Good Alex Thompson FaceB
Bad James Sweeney FaceC
Neutral Christopher Zizzo FaceA

Initial trust ratings
Good 7
Bad 1
Neutral 6

1 Neutral,FaceA,Share,PartnerShares
2 Bad,FaceC,Keep,NA
3 Good,FaceB,Share,PartnerKeeps
4 Bad,FaceC,Share,PartnerKeeps
5 Good,FaceB,Share,PartnerKeeps
6 Neutral,FaceA,Share,PartnerKeeps
7 Bad,FaceC,Keep,NA
8 Neutral,FaceA,Share,PartnerShares
9 Good,FaceB,Share,PartnerShares
10 Good,FaceB,Share,PartnerShares
11 Neutral,FaceA,Share,PartnerShares
12 Bad,FaceC,Keep,NA
13 Bad,FaceC,Keep,NA
14 Neutral,FaceA,Share,PartnerShares
15 Good,FaceB,Share,PartnerShares
16 Bad,FaceC,Keep,NA
17 Neutral,FaceA,Share,PartnerKeeps
18 Good,FaceB,Share,PartnerShares
19 Good,FaceB,Share,PartnerKeeps
20 Neutral,FaceA,Keep,NA
21 Bad,FaceC,Keep,NA
22 Neutral,FaceA,Keep,NA
23 Good,FaceB,Share,PartnerKeeps
24 Bad,FaceC,Share,PartnerShares
25 Neutral,FaceA,Keep,NA
26 Good,FaceB,Keep,NA
27 Bad,FaceC,Keep,NA
28 Neutral,FaceA,Keep,NA
29 Bad,FaceC,Keep,NA
30 Good,FaceB,Keep,NA
31 Neutral,FaceA,Keep,NA
32 Good,FaceB,Keep,NA
33 Bad,FaceC,Keep,NA
34 Bad,FaceC,Share,PartnerShares
35 Good,FaceB,Keep,NA
36 Neutral,FaceA,Keep,NA
37 Good,FaceB,Keep,NA
38 Bad,FaceC,Keep,NA
39 Neutral,FaceA,Keep,NA
40 Bad,FaceC,Keep,NA
41 Neutral,FaceA,Keep,NA
42 Good,FaceB,Keep,NA
43 Neutral,FaceA,Keep,NA
44 Good,FaceB,Keep,NA
45 Bad,FaceC,Keep,NA
46 Good,FaceB,Keep,NA
47 Neutral,FaceA,Keep,NA
48 Bad,FaceC,Keep,NA
49 Bad,FaceC,Keep,NA
50 Good,FaceB,Keep,NA
51 Neutral,FaceA,Keep,NA
52 Good,FaceB,Keep,NA
53 Neutral,FaceA,Keep,NA
54 Bad,FaceC,Keep,NA
55 Neutral,FaceA,Keep,NA
56 Bad,FaceC,Keep,NA
57 Good,FaceB,Keep,NA
58 Neutral,FaceA,Keep,NA
59 Good,FaceB,Keep,NA
60 Bad,FaceC,Keep,NA
61 Neutral,FaceA,Keep,NA
62 Bad,FaceC,Keep,NA
63 Good,FaceB,Keep,NA
64 Bad,FaceC,Keep,NA
65 Neutral,FaceA,Keep,NA
66 Good,FaceB,Keep,NA
67 Bad,FaceC,Keep,NA
68 Neutral,FaceA,Keep,NA
69 Good,FaceB,Keep,NA
70 Neutral,FaceA,Keep,NA
71 Bad,FaceC,Keep,NA
72 Good,FaceB,Keep,NA

Post trust ratings
Good 1
Bad 1
Neutral 1

Post test questions
Bad Face: Bad name (correct)
Neutral Face: Neutral name (correct)
Good Face: Good name (correct)
Good face: Good bio (correct)
Neutral face: Neutral bio (correct)
Bad face: Bad bio (correct)
