# Supplementary material for: The personality trait of behavioral inhibition modulates perceptions of moral character and performance during the trust game: behavioral results and computational modeling
Source: PeerJ. 2016 Feb 8;4:e1631. doi: 10.7717/peerj.1631 (PMC4800786; doi:10.7717/peerj.1631)
Supplement: Supplemental Information 1 — Text files containing data from each participant in the trust game. A separate line for each trial in the game indicates the type of partner (good, neutral or bad) for that trial, the face corresponding to the partner, whether the participant shared, and if so, whether the partner also shared. [file peerj-04-1631-s001.zip › raw data files/KS1_S14_009.txt]

KeepShare, v. 1
Subject ID: S14_009A
Experimenter: BE

Good Alex Thompson FaceC
Bad James Sweeney FaceA
Neutral Christopher Zizzo FaceB

Initial trust ratings
Good 7
Bad 2
Neutral 4

1 Good,FaceC,Share,PartnerShares
2 Bad,FaceA,Keep,NA
3 Neutral,FaceB,Keep,NA
4 Good,FaceC,Share,PartnerShares
5 Neutral,FaceB,Share,PartnerShares
6 Bad,FaceA,Keep,NA
7 Bad,FaceA,Keep,NA
8 Neutral,FaceB,Keep,NA
9 Good,FaceC,Share,PartnerKeeps
10 Neutral,FaceB,Share,PartnerShares
11 Bad,FaceA,Keep,NA
12 Good,FaceC,Share,PartnerShares
13 Good,FaceC,Share,PartnerKeeps
14 Neutral,FaceB,Keep,NA
15 Bad,FaceA,Share,PartnerShares
16 Bad,FaceA,Share,PartnerKeeps
17 Neutral,FaceB,Share,PartnerKeeps
18 Good,FaceC,Share,PartnerShares
19 Neutral,FaceB,Share,PartnerShares
20 Bad,FaceA,Keep,NA
21 Good,FaceC,Keep,NA
22 Neutral,FaceB,Share,PartnerKeeps
23 Bad,FaceA,Share,PartnerShares
24 Good,FaceC,Keep,NA
25 Good,FaceC,Share,PartnerShares
26 Bad,FaceA,Share,PartnerKeeps
27 Neutral,FaceB,Share,PartnerKeeps
28 Bad,FaceA,Share,PartnerKeeps
29 Good,FaceC,Share,PartnerKeeps
30 Neutral,FaceB,Share,PartnerKeeps
31 Good,FaceC,Keep,NA
32 Neutral,FaceB,Keep,NA
33 Bad,FaceA,Share,PartnerKeeps
34 Neutral,FaceB,Share,PartnerShares
35 Good,FaceC,Share,PartnerShares
36 Bad,FaceA,Keep,NA
37 Neutral,FaceB,Keep,NA
38 Bad,FaceA,Share,PartnerShares
39 Good,FaceC,Share,PartnerKeeps
40 Neutral,FaceB,Share,PartnerKeeps
41 Bad,FaceA,Keep,NA
42 Good,FaceC,Keep,NA
43 Bad,FaceA,Share,PartnerShares
44 Good,FaceC,Keep,NA
45 Neutral,FaceB,Share,PartnerShares
46 Good,FaceC,Keep,NA
47 Neutral,FaceB,Keep,NA
48 Bad,FaceA,Keep,NA
49 Good,FaceC,Share,PartnerShares
50 Bad,FaceA,Keep,NA
51 Neutral,FaceB,Share,PartnerShares
52 Good,FaceC,Share,PartnerKeeps
53 Neutral,FaceB,Share,PartnerShares
54 Bad,FaceA,Keep,NA
55 Good,FaceC,Keep,NA
56 Neutral,FaceB,Share,PartnerShares
57 Bad,FaceA,Share,PartnerShares
58 Neutral,FaceB,Keep,NA
59 Good,FaceC,Keep,NA
60 Bad,FaceA,Share,PartnerShares
61 Good,FaceC,Keep,NA
62 Bad,FaceA,Share,PartnerKeeps
63 Neutral,FaceB,Keep,NA
64 Neutral,FaceB,Keep,NA
65 Good,FaceC,Share,PartnerShares
66 Bad,FaceA,Share,PartnerShares
67 Neutral,FaceB,Share,PartnerKeeps
68 Good,FaceC,Keep,NA
69 Bad,FaceA,Share,PartnerKeeps
70 Good,FaceC,Keep,NA
71 Bad,FaceA,Share,PartnerShares
72 Neutral,FaceB,Keep,NA

Post trust ratings
Good 5
Bad 5
Neutral 4

Post test questions
Bad Face: Bad name (correct)
Neutral Face: Neutral name (correct)
Good Face: Good name (correct)
Good face: Good bio (correct)
Neutral face: Neutral bio (correct)
Bad face: Bad bio (correct)
