# Supplementary material for: The personality trait of behavioral inhibition modulates perceptions of moral character and performance during the trust game: behavioral results and computational modeling
Source: PeerJ. 2016 Feb 8;4:e1631. doi: 10.7717/peerj.1631 (PMC4800786; doi:10.7717/peerj.1631)
Supplement: Supplemental Information 1 — Text files containing data from each participant in the trust game. A separate line for each trial in the game indicates the type of partner (good, neutral or bad) for that trial, the face corresponding to the partner, whether the participant shared, and if so, whether the partner also shared. [file peerj-04-1631-s001.zip › raw data files/KS1_S14_010.txt]

KeepShare, v. 1
Subject ID: S14_010
Experimenter: RS

Good Christopher Zizzo FaceC
Bad Alex Thompson FaceB
Neutral James Sweeney FaceA

Initial trust ratings
Good 5
Bad 2
Neutral 4

1 Neutral,FaceA,Share,PartnerShares
2 Good,FaceC,Share,PartnerShares
3 Bad,FaceB,Keep,NA
4 Neutral,FaceA,Share,PartnerKeeps
5 Bad,FaceB,Keep,NA
6 Good,FaceC,Share,PartnerShares
7 Good,FaceC,Share,PartnerShares
8 Neutral,FaceA,Keep,NA
9 Bad,FaceB,Keep,NA
10 Neutral,FaceA,Keep,NA
11 Good,FaceC,Share,PartnerKeeps
12 Bad,FaceB,Keep,NA
13 Bad,FaceB,Share,PartnerKeeps
14 Neutral,FaceA,Share,PartnerKeeps
15 Good,FaceC,Keep,NA
16 Neutral,FaceA,Share,PartnerShares
17 Bad,FaceB,Share,PartnerShares
18 Good,FaceC,Keep,NA
19 Bad,FaceB,Share,PartnerKeeps
20 Good,FaceC,Share,PartnerKeeps
21 Neutral,FaceA,Share,PartnerKeeps
22 Bad,FaceB,Keep,NA
23 Neutral,FaceA,Keep,NA
24 Good,FaceC,Keep,NA
25 Good,FaceC,Share,PartnerKeeps
26 Bad,FaceB,Keep,NA
27 Neutral,FaceA,Keep,NA
28 Good,FaceC,Share,PartnerShares
29 Neutral,FaceA,Share,PartnerKeeps
30 Bad,FaceB,Keep,NA
31 Neutral,FaceA,Keep,NA
32 Good,FaceC,Keep,NA
33 Bad,FaceB,Share,PartnerKeeps
34 Good,FaceC,Keep,NA
35 Neutral,FaceA,Keep,NA
36 Bad,FaceB,Keep,NA
37 Neutral,FaceA,Share,PartnerKeeps
38 Good,FaceC,Share,PartnerShares
39 Bad,FaceB,Share,PartnerKeeps
40 Neutral,FaceA,Keep,NA
41 Good,FaceC,Keep,NA
42 Bad,FaceB,Keep,NA
43 Neutral,FaceA,Keep,NA
44 Bad,FaceB,Share,PartnerKeeps
45 Good,FaceC,Keep,NA
46 Bad,FaceB,Keep,NA
47 Good,FaceC,Share,PartnerKeeps
48 Neutral,FaceA,Keep,NA
49 Neutral,FaceA,Keep,NA
50 Good,FaceC,Keep,NA
51 Bad,FaceB,Share,PartnerKeeps
52 Neutral,FaceA,Share,PartnerShares
53 Bad,FaceB,Share,PartnerShares
54 Good,FaceC,Share,PartnerKeeps
55 Bad,FaceB,Keep,NA
56 Good,FaceC,Keep,NA
57 Neutral,FaceA,Keep,NA
58 Bad,FaceB,Keep,NA
59 Neutral,FaceA,Keep,NA
60 Good,FaceC,Keep,NA
61 Good,FaceC,Share,PartnerShares
62 Neutral,FaceA,Share,PartnerShares
63 Bad,FaceB,Keep,NA
64 Good,FaceC,Share,PartnerKeeps
65 Neutral,FaceA,Keep,NA
66 Bad,FaceB,Keep,NA
67 Neutral,FaceA,Keep,NA
68 Bad,FaceB,Keep,NA
69 Good,FaceC,Share,PartnerShares
70 Bad,FaceB,Keep,NA
71 Neutral,FaceA,Keep,NA
72 Good,FaceC,Share,PartnerShares

Post trust ratings
Good 3
Bad 3
Neutral 4

Post test questions
Bad Face: Bad name (correct)
Neutral Face: Neutral name (correct)
Good Face: Good name (correct)
Good face: Good bio (correct)
Neutral face: Neutral bio (correct)
Bad face: Bad bio (correct)
