# Supplementary material for: The personality trait of behavioral inhibition modulates perceptions of moral character and performance during the trust game: behavioral results and computational modeling
Source: PeerJ. 2016 Feb 8;4:e1631. doi: 10.7717/peerj.1631 (PMC4800786; doi:10.7717/peerj.1631)
Supplement: Supplemental Information 1 — Text files containing data from each participant in the trust game. A separate line for each trial in the game indicates the type of partner (good, neutral or bad) for that trial, the face corresponding to the partner, whether the participant shared, and if so, whether the partner also shared. [file peerj-04-1631-s001.zip › raw data files/KS1_S14_011.txt]

KeepShare, v. 1
Subject ID: S14_011
Experimenter: BE

Good James Sweeney FaceC
Bad Alex Thompson FaceB
Neutral Christopher Zizzo FaceA

Initial trust ratings
Good 6
Bad 3
Neutral 5

1 Neutral,FaceA,Share,PartnerShares
2 Good,FaceC,Keep,NA
3 Bad,FaceB,Share,PartnerShares
4 Neutral,FaceA,Share,PartnerShares
5 Bad,FaceB,Share,PartnerKeeps
6 Good,FaceC,Share,PartnerKeeps
7 Neutral,FaceA,Share,PartnerShares
8 Good,FaceC,Keep,NA
9 Bad,FaceB,Keep,NA
10 Bad,FaceB,Keep,NA
11 Good,FaceC,Keep,NA
12 Neutral,FaceA,Keep,NA
13 Good,FaceC,Share,PartnerShares
14 Bad,FaceB,Share,PartnerKeeps
15 Neutral,FaceA,Share,PartnerShares
16 Good,FaceC,Keep,NA
17 Bad,FaceB,Keep,NA
18 Neutral,FaceA,Share,PartnerKeeps
19 Good,FaceC,Share,PartnerKeeps
20 Neutral,FaceA,Share,PartnerShares
21 Bad,FaceB,Share,PartnerShares
22 Neutral,FaceA,Share,PartnerKeeps
23 Bad,FaceB,Share,PartnerKeeps
24 Good,FaceC,Share,PartnerKeeps
25 Good,FaceC,Keep,NA
26 Bad,FaceB,Share,PartnerKeeps
27 Neutral,FaceA,Keep,NA
28 Good,FaceC,Keep,NA
29 Bad,FaceB,Keep,NA
30 Neutral,FaceA,Keep,NA
31 Good,FaceC,Keep,NA
32 Neutral,FaceA,Keep,NA
33 Bad,FaceB,Share,PartnerShares
34 Bad,FaceB,Share,PartnerKeeps
35 Neutral,FaceA,Keep,NA
36 Good,FaceC,Share,PartnerShares
37 Good,FaceC,Keep,NA
38 Bad,FaceB,Share,PartnerKeeps
39 Neutral,FaceA,Share,PartnerKeeps
40 Bad,FaceB,Share,PartnerKeeps
41 Good,FaceC,Share,PartnerKeeps
42 Neutral,FaceA,Share,PartnerKeeps
43 Bad,FaceB,Share,PartnerKeeps
44 Neutral,FaceA,Keep,NA
45 Good,FaceC,Share,PartnerKeeps
46 Good,FaceC,Keep,NA
47 Bad,FaceB,Share,PartnerShares
48 Neutral,FaceA,Keep,NA
49 Good,FaceC,Keep,NA
50 Neutral,FaceA,Keep,NA
51 Bad,FaceB,Share,PartnerShares
52 Neutral,FaceA,Keep,NA
53 Good,FaceC,Keep,NA
54 Bad,FaceB,Share,PartnerKeeps
55 Good,FaceC,Share,PartnerKeeps
56 Bad,FaceB,Share,PartnerKeeps
57 Neutral,FaceA,Share,PartnerKeeps
58 Bad,FaceB,Keep,NA
59 Good,FaceC,Keep,NA
60 Neutral,FaceA,Keep,NA
61 Neutral,FaceA,Keep,NA
62 Good,FaceC,Keep,NA
63 Bad,FaceB,Share,PartnerShares
64 Good,FaceC,Share,PartnerKeeps
65 Neutral,FaceA,Share,PartnerShares
66 Bad,FaceB,Keep,NA
67 Good,FaceC,Keep,NA
68 Bad,FaceB,Share,PartnerKeeps
69 Neutral,FaceA,Share,PartnerKeeps
70 Bad,FaceB,Share,PartnerShares
71 Good,FaceC,Keep,NA
72 Neutral,FaceA,Keep,NA

Post trust ratings
Good 3
Bad 6
Neutral 3

Post test questions
Bad Face: Bad name (correct)
Neutral Face: Neutral name (correct)
Good Face: Good name (correct)
Good face: Bad bio (wrong)
Neutral face: Neutral bio (correct)
Bad face: Good bio (wrong)
