# Supplementary material for: The personality trait of behavioral inhibition modulates perceptions of moral character and performance during the trust game: behavioral results and computational modeling
Source: PeerJ. 2016 Feb 8;4:e1631. doi: 10.7717/peerj.1631 (PMC4800786; doi:10.7717/peerj.1631)
Supplement: Supplemental Information 1 — Text files containing data from each participant in the trust game. A separate line for each trial in the game indicates the type of partner (good, neutral or bad) for that trial, the face corresponding to the partner, whether the participant shared, and if so, whether the partner also shared. [file peerj-04-1631-s001.zip › raw data files/KS1_S14_012.txt]

KeepShare, v. 1
Subject ID: S14_012
Experimenter: RS

Good James Sweeney FaceB
Bad Alex Thompson FaceC
Neutral Christopher Zizzo FaceA

Initial trust ratings
Good 5
Bad 2
Neutral 3

1 Neutral,FaceA,Keep,NA
2 Bad,FaceC,Keep,NA
3 Good,FaceB,Share,PartnerShares
4 Neutral,FaceA,Share,PartnerKeeps
5 Bad,FaceC,Keep,NA
6 Good,FaceB,Share,PartnerKeeps
7 Neutral,FaceA,Share,PartnerKeeps
8 Good,FaceB,Share,PartnerKeeps
9 Bad,FaceC,Share,PartnerShares
10 Bad,FaceC,Keep,NA
11 Good,FaceB,Keep,NA
12 Neutral,FaceA,Keep,NA
13 Good,FaceB,Share,PartnerKeeps
14 Bad,FaceC,Share,PartnerKeeps
15 Neutral,FaceA,Share,PartnerKeeps
16 Neutral,FaceA,Share,PartnerShares
17 Bad,FaceC,Keep,NA
18 Good,FaceB,Keep,NA
19 Bad,FaceC,Share,PartnerKeeps
20 Neutral,FaceA,Share,PartnerShares
21 Good,FaceB,Share,PartnerShares
22 Neutral,FaceA,Keep,NA
23 Bad,FaceC,Share,PartnerShares
24 Good,FaceB,Keep,NA
25 Good,FaceB,Share,PartnerKeeps
26 Bad,FaceC,Share,PartnerKeeps
27 Neutral,FaceA,Share,PartnerShares
28 Neutral,FaceA,Keep,NA
29 Good,FaceB,Share,PartnerShares
30 Bad,FaceC,Keep,NA
31 Bad,FaceC,Share,PartnerShares
32 Good,FaceB,Keep,NA
33 Neutral,FaceA,Share,PartnerKeeps
34 Neutral,FaceA,Share,PartnerShares
35 Bad,FaceC,Keep,NA
36 Good,FaceB,Share,PartnerShares
37 Good,FaceB,Keep,NA
38 Bad,FaceC,Share,PartnerShares
39 Neutral,FaceA,Keep,NA
40 Neutral,FaceA,Share,PartnerKeeps
41 Bad,FaceC,Keep,NA
42 Good,FaceB,Share,PartnerShares
43 Good,FaceB,Keep,NA
44 Bad,FaceC,Share,PartnerKeeps
45 Neutral,FaceA,Share,PartnerKeeps
46 Neutral,FaceA,Share,PartnerShares
47 Bad,FaceC,Share,PartnerKeeps
48 Good,FaceB,Share,PartnerShares
49 Neutral,FaceA,Keep,NA
50 Good,FaceB,Keep,NA
51 Bad,FaceC,Share,PartnerKeeps
52 Good,FaceB,Share,PartnerKeeps
53 Bad,FaceC,Keep,NA
54 Neutral,FaceA,Share,PartnerShares
55 Neutral,FaceA,Keep,NA
56 Bad,FaceC,Share,PartnerKeeps
57 Good,FaceB,Share,PartnerKeeps
58 Good,FaceB,Keep,NA
59 Neutral,FaceA,Keep,NA
60 Bad,FaceC,Keep,NA
61 Good,FaceB,Share,PartnerKeeps
62 Neutral,FaceA,Share,PartnerKeeps
63 Bad,FaceC,Share,PartnerKeeps
64 Good,FaceB,Share,PartnerShares
65 Bad,FaceC,Keep,NA
66 Neutral,FaceA,Share,PartnerKeeps
67 Neutral,FaceA,Keep,NA
68 Bad,FaceC,Keep,NA
69 Good,FaceB,Keep,NA
70 Good,FaceB,Share,PartnerKeeps
71 Neutral,FaceA,Share,PartnerShares
72 Bad,FaceC,Keep,NA

Post trust ratings
Good 4
Bad 4
Neutral 3

Post test questions
Bad Face: Bad name (correct)
Neutral Face: Neutral name (correct)
Good Face: Good name (correct)
Good face: Good bio (correct)
Neutral face: Neutral bio (correct)
Bad face: Bad bio (correct)
