# Supplementary material for: The personality trait of behavioral inhibition modulates perceptions of moral character and performance during the trust game: behavioral results and computational modeling
Source: PeerJ. 2016 Feb 8;4:e1631. doi: 10.7717/peerj.1631 (PMC4800786; doi:10.7717/peerj.1631)
Supplement: Supplemental Information 1 — Text files containing data from each participant in the trust game. A separate line for each trial in the game indicates the type of partner (good, neutral or bad) for that trial, the face corresponding to the partner, whether the participant shared, and if so, whether the partner also shared. [file peerj-04-1631-s001.zip › raw data files/KS1_S14_013.txt]

KeepShare, v. 1
Subject ID: S14_013
Experimenter: BE

Good Christopher Zizzo FaceC
Bad James Sweeney FaceB
Neutral Alex Thompson FaceA

Initial trust ratings
Good 7
Bad 1
Neutral 3

1 Good,FaceC,Share,PartnerKeeps
2 Bad,FaceB,Share,PartnerShares
3 Neutral,FaceA,Keep,NA
4 Bad,FaceB,Share,PartnerKeeps
5 Good,FaceC,Share,PartnerShares
6 Neutral,FaceA,Keep,NA
7 Neutral,FaceA,Keep,NA
8 Bad,FaceB,Share,PartnerShares
9 Good,FaceC,Share,PartnerKeeps
10 Neutral,FaceA,Keep,NA
11 Bad,FaceB,Share,PartnerKeeps
12 Good,FaceC,Share,PartnerKeeps
13 Neutral,FaceA,Keep,NA
14 Bad,FaceB,Share,PartnerShares
15 Good,FaceC,Share,PartnerKeeps
16 Neutral,FaceA,Keep,NA
17 Bad,FaceB,Share,PartnerShares
18 Good,FaceC,Share,PartnerShares
19 Good,FaceC,Share,PartnerShares
20 Neutral,FaceA,Keep,NA
21 Bad,FaceB,Share,PartnerShares
22 Bad,FaceB,Share,PartnerShares
23 Good,FaceC,Share,PartnerKeeps
24 Neutral,FaceA,Keep,NA
25 Neutral,FaceA,Keep,NA
26 Good,FaceC,Share,PartnerShares
27 Bad,FaceB,Share,PartnerShares
28 Good,FaceC,Share,PartnerShares
29 Neutral,FaceA,Keep,NA
30 Bad,FaceB,Share,PartnerKeeps
31 Good,FaceC,Share,PartnerShares
32 Bad,FaceB,Share,PartnerKeeps
33 Neutral,FaceA,Keep,NA
34 Good,FaceC,Share,PartnerShares
35 Neutral,FaceA,Keep,NA
36 Bad,FaceB,Share,PartnerKeeps
37 Neutral,FaceA,Keep,NA
38 Good,FaceC,Share,PartnerShares
39 Bad,FaceB,Share,PartnerShares
40 Good,FaceC,Share,PartnerKeeps
41 Bad,FaceB,Share,PartnerShares
42 Neutral,FaceA,Keep,NA
43 Neutral,FaceA,Keep,NA
44 Good,FaceC,Share,PartnerKeeps
45 Bad,FaceB,Share,PartnerKeeps
46 Bad,FaceB,Share,PartnerKeeps
47 Good,FaceC,Share,PartnerShares
48 Neutral,FaceA,Keep,NA
49 Bad,FaceB,Share,PartnerShares
50 Neutral,FaceA,Keep,NA
51 Good,FaceC,Share,PartnerShares
52 Good,FaceC,Share,PartnerKeeps
53 Neutral,FaceA,Keep,NA
54 Bad,FaceB,Share,PartnerKeeps
55 Neutral,FaceA,Keep,NA
56 Bad,FaceB,Share,PartnerShares
57 Good,FaceC,Share,PartnerKeeps
58 Good,FaceC,Share,PartnerKeeps
59 Neutral,FaceA,Keep,NA
60 Bad,FaceB,Share,PartnerKeeps
61 Bad,FaceB,Share,PartnerShares
62 Good,FaceC,Share,PartnerShares
63 Neutral,FaceA,Keep,NA
64 Good,FaceC,Share,PartnerKeeps
65 Bad,FaceB,Share,PartnerShares
66 Neutral,FaceA,Keep,NA
67 Good,FaceC,Share,PartnerKeeps
68 Neutral,FaceA,Keep,NA
69 Bad,FaceB,Share,PartnerKeeps
70 Neutral,FaceA,Keep,NA
71 Good,FaceC,Share,PartnerKeeps
72 Bad,FaceB,Share,PartnerShares

Post trust ratings
Good 4
Bad 4
Neutral 3

Post test questions
Bad Face: Bad name (correct)
Neutral Face: Neutral name (correct)
Good Face: Good name (correct)
Good face: Good bio (correct)
Neutral face: Neutral bio (correct)
Bad face: Bad bio (correct)
