# Supplementary material for: The personality trait of behavioral inhibition modulates perceptions of moral character and performance during the trust game: behavioral results and computational modeling
Source: PeerJ. 2016 Feb 8;4:e1631. doi: 10.7717/peerj.1631 (PMC4800786; doi:10.7717/peerj.1631)
Supplement: Supplemental Information 1 — Text files containing data from each participant in the trust game. A separate line for each trial in the game indicates the type of partner (good, neutral or bad) for that trial, the face corresponding to the partner, whether the participant shared, and if so, whether the partner also shared. [file peerj-04-1631-s001.zip › raw data files/KS1_S14_014.txt]

KeepShare, v. 1
Subject ID: S14_014
Experimenter: RS

Good Alex Thompson FaceA
Bad James Sweeney FaceC
Neutral Christopher Zizzo FaceB

Initial trust ratings
Good 7
Bad 1
Neutral 5

1 Bad,FaceC,Keep,NA
2 Neutral,FaceB,Share,PartnerKeeps
3 Good,FaceA,Share,PartnerKeeps
4 Neutral,FaceB,Keep,NA
5 Bad,FaceC,Keep,NA
6 Good,FaceA,Share,PartnerKeeps
7 Bad,FaceC,Keep,NA
8 Neutral,FaceB,Keep,NA
9 Good,FaceA,Share,PartnerShares
10 Neutral,FaceB,Share,PartnerKeeps
11 Bad,FaceC,Keep,NA
12 Good,FaceA,Share,PartnerShares
13 Good,FaceA,Share,PartnerShares
14 Bad,FaceC,Keep,NA
15 Neutral,FaceB,Share,PartnerShares
16 Bad,FaceC,Keep,NA
17 Neutral,FaceB,Share,PartnerShares
18 Good,FaceA,Share,PartnerShares
19 Good,FaceA,Share,PartnerKeeps
20 Neutral,FaceB,Keep,NA
21 Bad,FaceC,Keep,NA
22 Good,FaceA,Share,PartnerKeeps
23 Neutral,FaceB,Keep,NA
24 Bad,FaceC,Keep,NA
25 Neutral,FaceB,Share,PartnerKeeps
26 Bad,FaceC,Keep,NA
27 Good,FaceA,Share,PartnerShares
28 Neutral,FaceB,Share,PartnerKeeps
29 Good,FaceA,Share,PartnerShares
30 Bad,FaceC,Keep,NA
31 Bad,FaceC,Keep,NA
32 Neutral,FaceB,Share,PartnerShares
33 Good,FaceA,Share,PartnerKeeps
34 Bad,FaceC,Keep,NA
35 Good,FaceA,Share,PartnerKeeps
36 Neutral,FaceB,Keep,NA
37 Neutral,FaceB,Share,PartnerShares
38 Good,FaceA,Share,PartnerKeeps
39 Bad,FaceC,Keep,NA
40 Bad,FaceC,Keep,NA
41 Good,FaceA,Share,PartnerShares
42 Neutral,FaceB,Share,PartnerKeeps
43 Bad,FaceC,Keep,NA
44 Neutral,FaceB,Share,PartnerKeeps
45 Good,FaceA,Share,PartnerShares
46 Bad,FaceC,Keep,NA
47 Neutral,FaceB,Share,PartnerKeeps
48 Good,FaceA,Share,PartnerKeeps
49 Bad,FaceC,Keep,NA
50 Neutral,FaceB,Share,PartnerKeeps
51 Good,FaceA,Share,PartnerShares
52 Neutral,FaceB,Share,PartnerShares
53 Good,FaceA,Share,PartnerKeeps
54 Bad,FaceC,Keep,NA
55 Good,FaceA,Share,PartnerKeeps
56 Neutral,FaceB,Share,PartnerKeeps
57 Bad,FaceC,Keep,NA
58 Good,FaceA,Share,PartnerKeeps
59 Bad,FaceC,Keep,NA
60 Neutral,FaceB,Keep,NA
61 Good,FaceA,Share,PartnerShares
62 Neutral,FaceB,Share,PartnerKeeps
63 Bad,FaceC,Keep,NA
64 Bad,FaceC,Keep,NA
65 Neutral,FaceB,Share,PartnerShares
66 Good,FaceA,Share,PartnerKeeps
67 Bad,FaceC,Keep,NA
68 Neutral,FaceB,Share,PartnerShares
69 Good,FaceA,Share,PartnerShares
70 Good,FaceA,Share,PartnerShares
71 Bad,FaceC,Keep,NA
72 Neutral,FaceB,Share,PartnerShares

Post trust ratings
Good 7
Bad 1
Neutral 6

Post test questions
Bad Face: Bad name (correct)
Neutral Face: Neutral name (correct)
Good Face: Good name (correct)
Good face: Good bio (correct)
Neutral face: Neutral bio (correct)
Bad face: Bad bio (correct)
