# Supplementary material for: The personality trait of behavioral inhibition modulates perceptions of moral character and performance during the trust game: behavioral results and computational modeling
Source: PeerJ. 2016 Feb 8;4:e1631. doi: 10.7717/peerj.1631 (PMC4800786; doi:10.7717/peerj.1631)
Supplement: Supplemental Information 1 — Text files containing data from each participant in the trust game. A separate line for each trial in the game indicates the type of partner (good, neutral or bad) for that trial, the face corresponding to the partner, whether the participant shared, and if so, whether the partner also shared. [file peerj-04-1631-s001.zip › raw data files/KS1_S14_016.txt]

KeepShare, v. 1
Subject ID: S14_016
Experimenter: RS

Good James Sweeney FaceB
Bad Alex Thompson FaceC
Neutral Christopher Zizzo FaceA

Initial trust ratings
Good 4
Bad 5
Neutral 3

1 Bad,FaceC,Keep,NA
2 Neutral,FaceA,Keep,NA
3 Good,FaceB,Share,PartnerShares
4 Good,FaceB,Share,PartnerKeeps
5 Neutral,FaceA,Share,PartnerShares
6 Bad,FaceC,Keep,NA
7 Neutral,FaceA,Share,PartnerShares
8 Good,FaceB,Keep,NA
9 Bad,FaceC,Keep,NA
10 Bad,FaceC,Keep,NA
11 Good,FaceB,Share,PartnerKeeps
12 Neutral,FaceA,Share,PartnerShares
13 Good,FaceB,Share,PartnerKeeps
14 Neutral,FaceA,Share,PartnerShares
15 Bad,FaceC,Share,PartnerShares
16 Bad,FaceC,Keep,NA
17 Good,FaceB,Share,PartnerShares
18 Neutral,FaceA,Share,PartnerShares
19 Bad,FaceC,Keep,NA
20 Neutral,FaceA,Share,PartnerShares
21 Good,FaceB,Share,PartnerKeeps
22 Good,FaceB,Share,PartnerShares
23 Bad,FaceC,Keep,NA
24 Neutral,FaceA,Share,PartnerKeeps
25 Neutral,FaceA,Share,PartnerKeeps
26 Good,FaceB,Share,PartnerShares
27 Bad,FaceC,Share,PartnerShares
28 Bad,FaceC,Keep,NA
29 Good,FaceB,Share,PartnerShares
30 Neutral,FaceA,Share,PartnerShares
31 Good,FaceB,Share,PartnerShares
32 Neutral,FaceA,Share,PartnerShares
33 Bad,FaceC,Keep,NA
34 Bad,FaceC,Keep,NA
35 Neutral,FaceA,Share,PartnerKeeps
36 Good,FaceB,Share,PartnerKeeps
37 Neutral,FaceA,Share,PartnerShares
38 Good,FaceB,Share,PartnerKeeps
39 Bad,FaceC,Keep,NA
40 Bad,FaceC,Share,PartnerShares
41 Good,FaceB,Share,PartnerShares
42 Neutral,FaceA,Share,PartnerKeeps
43 Bad,FaceC,Keep,NA
44 Neutral,FaceA,Share,PartnerKeeps
45 Good,FaceB,Share,PartnerKeeps
46 Bad,FaceC,Keep,NA
47 Good,FaceB,Share,PartnerShares
48 Neutral,FaceA,Share,PartnerShares
49 Neutral,FaceA,Share,PartnerKeeps
50 Bad,FaceC,Keep,NA
51 Good,FaceB,Share,PartnerKeeps
52 Neutral,FaceA,Share,PartnerShares
53 Good,FaceB,Keep,NA
54 Bad,FaceC,Keep,NA
55 Bad,FaceC,Keep,NA
56 Good,FaceB,Share,PartnerKeeps
57 Neutral,FaceA,Share,PartnerShares
58 Bad,FaceC,Keep,NA
59 Good,FaceB,Share,PartnerKeeps
60 Neutral,FaceA,Share,PartnerKeeps
61 Good,FaceB,Share,PartnerShares
62 Neutral,FaceA,Share,PartnerKeeps
63 Bad,FaceC,Keep,NA
64 Good,FaceB,Share,PartnerKeeps
65 Neutral,FaceA,Share,PartnerShares
66 Bad,FaceC,Keep,NA
67 Neutral,FaceA,Share,PartnerKeeps
68 Good,FaceB,Share,PartnerShares
69 Bad,FaceC,Share,PartnerShares
70 Good,FaceB,Share,PartnerShares
71 Bad,FaceC,Keep,NA
72 Neutral,FaceA,Share,PartnerShares

Post trust ratings
Good 5
Bad 3
Neutral 4

Post test questions
Bad Face: Bad name (correct)
Neutral Face: Neutral name (correct)
Good Face: Good name (correct)
Good face: Good bio (correct)
Neutral face: Neutral bio (correct)
Bad face: Bad bio (correct)
