# Supplementary material for: The personality trait of behavioral inhibition modulates perceptions of moral character and performance during the trust game: behavioral results and computational modeling
Source: PeerJ. 2016 Feb 8;4:e1631. doi: 10.7717/peerj.1631 (PMC4800786; doi:10.7717/peerj.1631)
Supplement: Supplemental Information 1 — Text files containing data from each participant in the trust game. A separate line for each trial in the game indicates the type of partner (good, neutral or bad) for that trial, the face corresponding to the partner, whether the participant shared, and if so, whether the partner also shared. [file peerj-04-1631-s001.zip › raw data files/KS1_S14_017.txt]

KeepShare, v. 1
Subject ID: S14_017
Experimenter: BE

Good Alex Thompson FaceB
Bad James Sweeney FaceC
Neutral Christopher Zizzo FaceA

Initial trust ratings
Good 6
Bad 2
Neutral 4

1 Bad,FaceC,Keep,NA
2 Good,FaceB,Share,PartnerKeeps
3 Neutral,FaceA,Keep,NA
4 Neutral,FaceA,Keep,NA
5 Bad,FaceC,Keep,NA
6 Good,FaceB,Share,PartnerKeeps
7 Neutral,FaceA,Share,PartnerKeeps
8 Bad,FaceC,Keep,NA
9 Good,FaceB,Share,PartnerKeeps
10 Neutral,FaceA,Keep,NA
11 Good,FaceB,Keep,NA
12 Bad,FaceC,Keep,NA
13 Bad,FaceC,Share,PartnerKeeps
14 Neutral,FaceA,Keep,NA
15 Good,FaceB,Share,PartnerKeeps
16 Neutral,FaceA,Keep,NA
17 Good,FaceB,Keep,NA
18 Bad,FaceC,Keep,NA
19 Neutral,FaceA,Keep,NA
20 Good,FaceB,Keep,NA
21 Bad,FaceC,Keep,NA
22 Good,FaceB,Keep,NA
23 Neutral,FaceA,Keep,NA
24 Bad,FaceC,Keep,NA
25 Bad,FaceC,Keep,NA
26 Neutral,FaceA,Keep,NA
27 Good,FaceB,Keep,NA
28 Bad,FaceC,Keep,NA
29 Good,FaceB,Keep,NA
30 Neutral,FaceA,Keep,NA
31 Neutral,FaceA,Share,PartnerShares
32 Good,FaceB,Share,PartnerShares
33 Bad,FaceC,Share,PartnerShares
34 Good,FaceB,Share,PartnerKeeps
35 Neutral,FaceA,Share,PartnerShares
36 Bad,FaceC,Share,PartnerKeeps
37 Bad,FaceC,Keep,NA
38 Good,FaceB,Keep,NA
39 Neutral,FaceA,Share,PartnerShares
40 Good,FaceB,Keep,NA
41 Neutral,FaceA,Share,PartnerKeeps
42 Bad,FaceC,Keep,NA
43 Neutral,FaceA,Keep,NA
44 Good,FaceB,Share,PartnerShares
45 Bad,FaceC,Share,PartnerKeeps
46 Neutral,FaceA,Keep,NA
47 Good,FaceB,Share,PartnerKeeps
48 Bad,FaceC,Keep,NA
49 Good,FaceB,Keep,NA
50 Bad,FaceC,Keep,NA
51 Neutral,FaceA,Keep,NA
52 Good,FaceB,Keep,NA
53 Neutral,FaceA,Keep,NA
54 Bad,FaceC,Share,PartnerShares
55 Neutral,FaceA,Share,PartnerKeeps
56 Bad,FaceC,Share,PartnerShares
57 Good,FaceB,Share,PartnerShares
58 Neutral,FaceA,Share,PartnerKeeps
59 Good,FaceB,Share,PartnerShares
60 Bad,FaceC,Share,PartnerShares
61 Neutral,FaceA,Keep,NA
62 Good,FaceB,Keep,NA
63 Bad,FaceC,Share,PartnerKeeps
64 Neutral,FaceA,Keep,NA
65 Bad,FaceC,Keep,NA
66 Good,FaceB,Keep,NA
67 Bad,FaceC,Keep,NA
68 Good,FaceB,Keep,NA
69 Neutral,FaceA,Share,PartnerShares
70 Bad,FaceC,Share,PartnerKeeps
71 Good,FaceB,Share,PartnerKeeps
72 Neutral,FaceA,Share,PartnerKeeps

Post trust ratings
Good 4
Bad 3
Neutral 4

Post test questions
Bad Face: Bad name (correct)
Neutral Face: Neutral name (correct)
Good Face: Good name (correct)
Good face: Good bio (correct)
Neutral face: Neutral bio (correct)
Bad face: Bad bio (correct)
