# Supplementary material for: The personality trait of behavioral inhibition modulates perceptions of moral character and performance during the trust game: behavioral results and computational modeling
Source: PeerJ. 2016 Feb 8;4:e1631. doi: 10.7717/peerj.1631 (PMC4800786; doi:10.7717/peerj.1631)
Supplement: Supplemental Information 1 — Text files containing data from each participant in the trust game. A separate line for each trial in the game indicates the type of partner (good, neutral or bad) for that trial, the face corresponding to the partner, whether the participant shared, and if so, whether the partner also shared. [file peerj-04-1631-s001.zip › raw data files/KS1_S14_018.txt]

KeepShare, v. 1
Subject ID: S14_018
Experimenter: RS

Good Christopher Zizzo FaceC
Bad Alex Thompson FaceB
Neutral James Sweeney FaceA

Initial trust ratings
Good 7
Bad 3
Neutral 4

1 Good,FaceC,Keep,NA
2 Neutral,FaceA,Keep,NA
3 Bad,FaceB,Keep,NA
4 Bad,FaceB,Keep,NA
5 Neutral,FaceA,Keep,NA
6 Good,FaceC,Share,PartnerKeeps
7 Bad,FaceB,Keep,NA
8 Neutral,FaceA,Keep,NA
9 Good,FaceC,Share,PartnerShares
10 Bad,FaceB,Keep,NA
11 Neutral,FaceA,Keep,NA
12 Good,FaceC,Share,PartnerKeeps
13 Bad,FaceB,Keep,NA
14 Neutral,FaceA,Keep,NA
15 Good,FaceC,Share,PartnerShares
16 Bad,FaceB,Keep,NA
17 Neutral,FaceA,Keep,NA
18 Good,FaceC,Share,PartnerShares
19 Neutral,FaceA,Share,PartnerShares
20 Bad,FaceB,Share,PartnerKeeps
21 Good,FaceC,Share,PartnerKeeps
22 Neutral,FaceA,Share,PartnerShares
23 Good,FaceC,Share,PartnerKeeps
24 Bad,FaceB,Share,PartnerShares
25 Good,FaceC,Keep,NA
26 Neutral,FaceA,Keep,NA
27 Bad,FaceB,Share,PartnerShares
28 Good,FaceC,Share,PartnerShares
29 Neutral,FaceA,Share,PartnerKeeps
30 Bad,FaceB,Keep,NA
31 Bad,FaceB,Share,PartnerKeeps
32 Good,FaceC,Keep,NA
33 Neutral,FaceA,Share,PartnerShares
34 Good,FaceC,Keep,NA
35 Neutral,FaceA,Share,PartnerShares
36 Bad,FaceB,Keep,NA
37 Good,FaceC,Share,PartnerShares
38 Neutral,FaceA,Keep,NA
39 Bad,FaceB,Share,PartnerShares
40 Bad,FaceB,Share,PartnerShares
41 Good,FaceC,Share,PartnerShares
42 Neutral,FaceA,Share,PartnerShares
43 Bad,FaceB,Keep,NA
44 Good,FaceC,Share,PartnerKeeps
45 Neutral,FaceA,Share,PartnerKeeps
46 Bad,FaceB,Share,PartnerKeeps
47 Neutral,FaceA,Share,PartnerKeeps
48 Good,FaceC,Share,PartnerKeeps
49 Bad,FaceB,Share,PartnerShares
50 Neutral,FaceA,Share,PartnerShares
51 Good,FaceC,Share,PartnerShares
52 Bad,FaceB,Share,PartnerKeeps
53 Good,FaceC,Share,PartnerShares
54 Neutral,FaceA,Share,PartnerShares
55 Bad,FaceB,Keep,NA
56 Neutral,FaceA,Keep,NA
57 Good,FaceC,Share,PartnerKeeps
58 Neutral,FaceA,Share,PartnerKeeps
59 Bad,FaceB,Share,PartnerKeeps
60 Good,FaceC,Share,PartnerKeeps
61 Good,FaceC,Share,PartnerKeeps
62 Bad,FaceB,Share,PartnerShares
63 Neutral,FaceA,Share,PartnerKeeps
64 Neutral,FaceA,Share,PartnerShares
65 Good,FaceC,Share,PartnerKeeps
66 Bad,FaceB,Share,PartnerShares
67 Good,FaceC,Keep,NA
68 Bad,FaceB,Keep,NA
69 Neutral,FaceA,Share,PartnerShares
70 Good,FaceC,Share,PartnerKeeps
71 Bad,FaceB,Share,PartnerShares
72 Neutral,FaceA,Share,PartnerKeeps

Post trust ratings
Good 6
Bad 5
Neutral 5

Post test questions
Bad Face: Bad name (correct)
Neutral Face: Neutral name (correct)
Good Face: Good name (correct)
Good face: Good bio (correct)
Neutral face: Neutral bio (correct)
Bad face: Bad bio (correct)
