# Supplementary material for: The personality trait of behavioral inhibition modulates perceptions of moral character and performance during the trust game: behavioral results and computational modeling
Source: PeerJ. 2016 Feb 8;4:e1631. doi: 10.7717/peerj.1631 (PMC4800786; doi:10.7717/peerj.1631)
Supplement: Supplemental Information 1 — Text files containing data from each participant in the trust game. A separate line for each trial in the game indicates the type of partner (good, neutral or bad) for that trial, the face corresponding to the partner, whether the participant shared, and if so, whether the partner also shared. [file peerj-04-1631-s001.zip › raw data files/KS1_S14_019.txt]

KeepShare, v. 1
Subject ID: S14_019
Experimenter: BE

Good James Sweeney FaceB
Bad Christopher Zizzo FaceA
Neutral Alex Thompson FaceC

Initial trust ratings
Good 7
Bad 1
Neutral 4

1 Good,FaceB,Share,PartnerKeeps
2 Neutral,FaceC,Share,PartnerShares
3 Bad,FaceA,Keep,NA
4 Bad,FaceA,Share,PartnerKeeps
5 Neutral,FaceC,Share,PartnerShares
6 Good,FaceB,Keep,NA
7 Bad,FaceA,Keep,NA
8 Good,FaceB,Share,PartnerKeeps
9 Neutral,FaceC,Share,PartnerShares
10 Bad,FaceA,Keep,NA
11 Neutral,FaceC,Share,PartnerShares
12 Good,FaceB,Keep,NA
13 Bad,FaceA,Keep,NA
14 Good,FaceB,Keep,NA
15 Neutral,FaceC,Share,PartnerShares
16 Good,FaceB,Keep,NA
17 Neutral,FaceC,Share,PartnerShares
18 Bad,FaceA,Keep,NA
19 Bad,FaceA,Keep,NA
20 Good,FaceB,Keep,NA
21 Neutral,FaceC,Share,PartnerKeeps
22 Neutral,FaceC,Share,PartnerShares
23 Good,FaceB,Keep,NA
24 Bad,FaceA,Keep,NA
25 Neutral,FaceC,Share,PartnerShares
26 Bad,FaceA,Keep,NA
27 Good,FaceB,Keep,NA
28 Good,FaceB,Keep,NA
29 Neutral,FaceC,Share,PartnerShares
30 Bad,FaceA,Keep,NA
31 Bad,FaceA,Keep,NA
32 Good,FaceB,Share,PartnerKeeps
33 Neutral,FaceC,Share,PartnerShares
34 Good,FaceB,Keep,NA
35 Bad,FaceA,Keep,NA
36 Neutral,FaceC,Share,PartnerKeeps
37 Bad,FaceA,Share,PartnerShares
38 Good,FaceB,Share,PartnerShares
39 Neutral,FaceC,Keep,NA
40 Neutral,FaceC,Keep,NA
41 Bad,FaceA,Share,PartnerKeeps
42 Good,FaceB,Share,PartnerKeeps
43 Bad,FaceA,Keep,NA
44 Good,FaceB,Keep,NA
45 Neutral,FaceC,Share,PartnerKeeps
46 Good,FaceB,Keep,NA
47 Neutral,FaceC,Keep,NA
48 Bad,FaceA,Keep,NA
49 Neutral,FaceC,Share,PartnerKeeps
50 Good,FaceB,Share,PartnerKeeps
51 Bad,FaceA,Keep,NA
52 Neutral,FaceC,Keep,NA
53 Good,FaceB,Keep,NA
54 Bad,FaceA,Keep,NA
55 Bad,FaceA,Keep,NA
56 Neutral,FaceC,Keep,NA
57 Good,FaceB,Share,PartnerKeeps
58 Good,FaceB,Keep,NA
59 Bad,FaceA,Keep,NA
60 Neutral,FaceC,Keep,NA
61 Neutral,FaceC,Keep,NA
62 Bad,FaceA,Keep,NA
63 Good,FaceB,Keep,NA
64 Bad,FaceA,Keep,NA
65 Good,FaceB,Keep,NA
66 Neutral,FaceC,Share,PartnerShares
67 Bad,FaceA,Keep,NA
68 Good,FaceB,Keep,NA
69 Neutral,FaceC,Share,PartnerShares
70 Neutral,FaceC,Share,PartnerKeeps
71 Bad,FaceA,Keep,NA
72 Good,FaceB,Share,PartnerShares

Post trust ratings
Good 3
Bad 2
Neutral 6

Post test questions
Bad Face: Bad name (correct)
Neutral Face: Neutral name (correct)
Good Face: Good name (correct)
Good face: Good bio (correct)
Neutral face: Neutral bio (correct)
Bad face: Bad bio (correct)
