# Supplementary material for: The personality trait of behavioral inhibition modulates perceptions of moral character and performance during the trust game: behavioral results and computational modeling
Source: PeerJ. 2016 Feb 8;4:e1631. doi: 10.7717/peerj.1631 (PMC4800786; doi:10.7717/peerj.1631)
Supplement: Supplemental Information 1 — Text files containing data from each participant in the trust game. A separate line for each trial in the game indicates the type of partner (good, neutral or bad) for that trial, the face corresponding to the partner, whether the participant shared, and if so, whether the partner also shared. [file peerj-04-1631-s001.zip › raw data files/KS1_S14_020.txt]

KeepShare, v. 1
Subject ID: S14_020
Experimenter: RS

Good Alex Thompson FaceB
Bad Christopher Zizzo FaceA
Neutral James Sweeney FaceC

Initial trust ratings
Good 5
Bad 5
Neutral 5

1 Neutral,FaceC,Share,PartnerKeeps
2 Bad,FaceA,Share,PartnerKeeps
3 Good,FaceB,Share,PartnerShares
4 Good,FaceB,Share,PartnerShares
5 Neutral,FaceC,Share,PartnerKeeps
6 Bad,FaceA,Share,PartnerShares
7 Good,FaceB,Share,PartnerKeeps
8 Neutral,FaceC,Share,PartnerKeeps
9 Bad,FaceA,Share,PartnerKeeps
10 Neutral,FaceC,Share,PartnerKeeps
11 Bad,FaceA,Share,PartnerShares
12 Good,FaceB,Share,PartnerKeeps
13 Neutral,FaceC,Share,PartnerKeeps
14 Good,FaceB,Share,PartnerShares
15 Bad,FaceA,Share,PartnerKeeps
16 Bad,FaceA,Share,PartnerShares
17 Neutral,FaceC,Share,PartnerShares
18 Good,FaceB,Share,PartnerShares
19 Bad,FaceA,Share,PartnerKeeps
20 Good,FaceB,Share,PartnerShares
21 Neutral,FaceC,Share,PartnerShares
22 Bad,FaceA,Share,PartnerKeeps
23 Neutral,FaceC,Share,PartnerKeeps
24 Good,FaceB,Share,PartnerShares
25 Bad,FaceA,Share,PartnerKeeps
26 Neutral,FaceC,Share,PartnerShares
27 Good,FaceB,Share,PartnerKeeps
28 Good,FaceB,Share,PartnerKeeps
29 Neutral,FaceC,Share,PartnerKeeps
30 Bad,FaceA,Share,PartnerShares
31 Good,FaceB,Share,PartnerShares
32 Bad,FaceA,Share,PartnerShares
33 Neutral,FaceC,Share,PartnerKeeps
34 Good,FaceB,Share,PartnerShares
35 Bad,FaceA,Share,PartnerKeeps
36 Neutral,FaceC,Share,PartnerShares
37 Bad,FaceA,Share,PartnerKeeps
38 Good,FaceB,Share,PartnerShares
39 Neutral,FaceC,Share,PartnerShares
40 Neutral,FaceC,Share,PartnerKeeps
41 Good,FaceB,Share,PartnerShares
42 Bad,FaceA,Share,PartnerShares
43 Good,FaceB,Share,PartnerShares
44 Neutral,FaceC,Share,PartnerKeeps
45 Bad,FaceA,Share,PartnerKeeps
46 Good,FaceB,Share,PartnerShares
47 Neutral,FaceC,Share,PartnerShares
48 Bad,FaceA,Share,PartnerKeeps
49 Good,FaceB,Share,PartnerShares
50 Neutral,FaceC,Share,PartnerShares
51 Bad,FaceA,Share,PartnerShares
52 Neutral,FaceC,Share,PartnerKeeps
53 Good,FaceB,Share,PartnerShares
54 Bad,FaceA,Share,PartnerShares
55 Neutral,FaceC,Share,PartnerShares
56 Good,FaceB,Share,PartnerShares
57 Bad,FaceA,Share,PartnerKeeps
58 Good,FaceB,Share,PartnerShares
59 Neutral,FaceC,Share,PartnerShares
60 Bad,FaceA,Share,PartnerKeeps
61 Bad,FaceA,Share,PartnerKeeps
62 Neutral,FaceC,Share,PartnerKeeps
63 Good,FaceB,Share,PartnerShares
64 Good,FaceB,Share,PartnerKeeps
65 Neutral,FaceC,Share,PartnerShares
66 Bad,FaceA,Share,PartnerKeeps
67 Good,FaceB,Share,PartnerShares
68 Bad,FaceA,Share,PartnerKeeps
69 Neutral,FaceC,Share,PartnerShares
70 Bad,FaceA,Share,PartnerShares
71 Good,FaceB,Share,PartnerKeeps
72 Neutral,FaceC,Share,PartnerShares

Post trust ratings
Good 5
Bad 4
Neutral 5

Post test questions
Bad Face: Bad name (correct)
Neutral Face: Neutral name (correct)
Good Face: Good name (correct)
Good face: Good bio (correct)
Neutral face: Neutral bio (correct)
Bad face: Bad bio (correct)
