# Supplementary material for: The personality trait of behavioral inhibition modulates perceptions of moral character and performance during the trust game: behavioral results and computational modeling
Source: PeerJ. 2016 Feb 8;4:e1631. doi: 10.7717/peerj.1631 (PMC4800786; doi:10.7717/peerj.1631)
Supplement: Supplemental Information 1 — Text files containing data from each participant in the trust game. A separate line for each trial in the game indicates the type of partner (good, neutral or bad) for that trial, the face corresponding to the partner, whether the participant shared, and if so, whether the partner also shared. [file peerj-04-1631-s001.zip › raw data files/KS1_S14_023.txt]

KeepShare, v. 1
Subject ID: S14_023
Experimenter: BE

Good Christopher Zizzo FaceA
Bad James Sweeney FaceB
Neutral Alex Thompson FaceC

Initial trust ratings
Good 7
Bad 3
Neutral 4

1 Good,FaceA,Share,PartnerKeeps
2 Neutral,FaceC,Share,PartnerKeeps
3 Bad,FaceB,Share,PartnerShares
4 Bad,FaceB,Share,PartnerKeeps
5 Good,FaceA,Keep,NA
6 Neutral,FaceC,Keep,NA
7 Neutral,FaceC,Share,PartnerShares
8 Good,FaceA,Keep,NA
9 Bad,FaceB,Keep,NA
10 Bad,FaceB,Keep,NA
11 Neutral,FaceC,Share,PartnerShares
12 Good,FaceA,Share,PartnerShares
13 Bad,FaceB,Share,PartnerKeeps
14 Good,FaceA,Share,PartnerKeeps
15 Neutral,FaceC,Share,PartnerShares
16 Good,FaceA,Keep,NA
17 Neutral,FaceC,Share,PartnerKeeps
18 Bad,FaceB,Keep,NA
19 Good,FaceA,Keep,NA
20 Bad,FaceB,Keep,NA
21 Neutral,FaceC,Share,PartnerShares
22 Good,FaceA,Keep,NA
23 Neutral,FaceC,Keep,NA
24 Bad,FaceB,Share,PartnerKeeps
25 Good,FaceA,Share,PartnerShares
26 Bad,FaceB,Keep,NA
27 Neutral,FaceC,Share,PartnerShares
28 Bad,FaceB,Keep,NA
29 Good,FaceA,Keep,NA
30 Neutral,FaceC,Share,PartnerShares
31 Good,FaceA,Share,PartnerShares
32 Neutral,FaceC,Share,PartnerShares
33 Bad,FaceB,Share,PartnerKeeps
34 Bad,FaceB,Keep,NA
35 Neutral,FaceC,Share,PartnerShares
36 Good,FaceA,Keep,NA
37 Good,FaceA,Share,PartnerKeeps
38 Bad,FaceB,Keep,NA
39 Neutral,FaceC,Share,PartnerKeeps
40 Bad,FaceB,Keep,NA
41 Good,FaceA,Keep,NA
42 Neutral,FaceC,Share,PartnerShares
43 Good,FaceA,Share,PartnerKeeps
44 Neutral,FaceC,Share,PartnerShares
45 Bad,FaceB,Keep,NA
46 Good,FaceA,Keep,NA
47 Neutral,FaceC,Share,PartnerKeeps
48 Bad,FaceB,Keep,NA
49 Bad,FaceB,Share,PartnerShares
50 Neutral,FaceC,Share,PartnerKeeps
51 Good,FaceA,Share,PartnerShares
52 Bad,FaceB,Keep,NA
53 Good,FaceA,Keep,NA
54 Neutral,FaceC,Share,PartnerShares
55 Neutral,FaceC,Keep,NA
56 Bad,FaceB,Share,PartnerKeeps
57 Good,FaceA,Keep,NA
58 Good,FaceA,Keep,NA
59 Neutral,FaceC,Share,PartnerShares
60 Bad,FaceB,Keep,NA
61 Good,FaceA,Keep,NA
62 Bad,FaceB,Keep,NA
63 Neutral,FaceC,Share,PartnerKeeps
64 Bad,FaceB,Share,PartnerKeeps
65 Good,FaceA,Share,PartnerShares
66 Neutral,FaceC,Keep,NA
67 Good,FaceA,Keep,NA
68 Neutral,FaceC,Share,PartnerKeeps
69 Bad,FaceB,Keep,NA
70 Bad,FaceB,Share,PartnerKeeps
71 Good,FaceA,Share,PartnerKeeps
72 Neutral,FaceC,Share,PartnerShares

Post trust ratings
Good 3
Bad 2
Neutral 5

Post test questions
Bad Face: Bad name (correct)
Neutral Face: Neutral name (correct)
Good Face: Good name (correct)
Good face: Good bio (correct)
Neutral face: Neutral bio (correct)
Bad face: Bad bio (correct)
