# Supplementary material for: The personality trait of behavioral inhibition modulates perceptions of moral character and performance during the trust game: behavioral results and computational modeling
Source: PeerJ. 2016 Feb 8;4:e1631. doi: 10.7717/peerj.1631 (PMC4800786; doi:10.7717/peerj.1631)
Supplement: Supplemental Information 1 — Text files containing data from each participant in the trust game. A separate line for each trial in the game indicates the type of partner (good, neutral or bad) for that trial, the face corresponding to the partner, whether the participant shared, and if so, whether the partner also shared. [file peerj-04-1631-s001.zip › raw data files/KS1_S14_025.txt]

KeepShare, v. 1
Subject ID: S14_025
Experimenter: BE

Good Christopher Zizzo FaceA
Bad Alex Thompson FaceB
Neutral James Sweeney FaceC

Initial trust ratings
Good 7
Bad 4
Neutral 5

1 Bad,FaceB,Share,PartnerKeeps
2 Neutral,FaceC,Keep,NA
3 Good,FaceA,Keep,NA
4 Bad,FaceB,Share,PartnerKeeps
5 Neutral,FaceC,Keep,NA
6 Good,FaceA,Keep,NA
7 Bad,FaceB,Share,PartnerKeeps
8 Good,FaceA,Keep,NA
9 Neutral,FaceC,Keep,NA
10 Good,FaceA,Share,PartnerShares
11 Neutral,FaceC,Keep,NA
12 Bad,FaceB,Keep,NA
13 Good,FaceA,Keep,NA
14 Neutral,FaceC,Keep,NA
15 Bad,FaceB,Share,PartnerKeeps
16 Neutral,FaceC,Share,PartnerKeeps
17 Good,FaceA,Share,PartnerKeeps
18 Bad,FaceB,Share,PartnerKeeps
19 Bad,FaceB,Share,PartnerKeeps
20 Good,FaceA,Share,PartnerKeeps
21 Neutral,FaceC,Keep,NA
22 Good,FaceA,Keep,NA
23 Bad,FaceB,Share,PartnerShares
24 Neutral,FaceC,Share,PartnerShares
25 Good,FaceA,Share,PartnerKeeps
26 Bad,FaceB,Keep,NA
27 Neutral,FaceC,Share,PartnerKeeps
28 Neutral,FaceC,Share,PartnerShares
29 Bad,FaceB,Keep,NA
30 Good,FaceA,Share,PartnerShares
31 Bad,FaceB,Share,PartnerShares
32 Good,FaceA,Share,PartnerKeeps
33 Neutral,FaceC,Share,PartnerShares
34 Neutral,FaceC,Keep,NA
35 Good,FaceA,Keep,NA
36 Bad,FaceB,Share,PartnerKeeps
37 Bad,FaceB,Share,PartnerShares
38 Good,FaceA,Share,PartnerShares
39 Neutral,FaceC,Share,PartnerShares
40 Good,FaceA,Share,PartnerKeeps
41 Bad,FaceB,Share,PartnerShares
42 Neutral,FaceC,Share,PartnerKeeps
43 Good,FaceA,Keep,NA
44 Bad,FaceB,Share,PartnerKeeps
45 Neutral,FaceC,Share,PartnerKeeps
46 Good,FaceA,Keep,NA
47 Neutral,FaceC,Keep,NA
48 Bad,FaceB,Share,PartnerShares
49 Neutral,FaceC,Share,PartnerKeeps
50 Good,FaceA,Share,PartnerKeeps
51 Bad,FaceB,Share,PartnerShares
52 Neutral,FaceC,Keep,NA
53 Good,FaceA,Share,PartnerShares
54 Bad,FaceB,Share,PartnerShares
55 Neutral,FaceC,Share,PartnerShares
56 Bad,FaceB,Share,PartnerShares
57 Good,FaceA,Share,PartnerKeeps
58 Neutral,FaceC,Share,PartnerShares
59 Good,FaceA,Share,PartnerKeeps
60 Bad,FaceB,Share,PartnerKeeps
61 Bad,FaceB,Keep,NA
62 Neutral,FaceC,Share,PartnerShares
63 Good,FaceA,Keep,NA
64 Neutral,FaceC,Share,PartnerShares
65 Bad,FaceB,Share,PartnerShares
66 Good,FaceA,Share,PartnerKeeps
67 Bad,FaceB,Keep,NA
68 Neutral,FaceC,Share,PartnerKeeps
69 Good,FaceA,Keep,NA
70 Good,FaceA,Share,PartnerShares
71 Neutral,FaceC,Share,PartnerShares
72 Bad,FaceB,Share,PartnerShares

Post trust ratings
Good 7
Bad 5
Neutral 3

Post test questions
Bad Face: Bad name (correct)
Neutral Face: Neutral name (correct)
Good Face: Bad name (wrong)
Good face: Bad bio (wrong)
Neutral face: Neutral bio (correct)
Bad face: Neutral bio (wrong)
