# Supplementary material for: The personality trait of behavioral inhibition modulates perceptions of moral character and performance during the trust game: behavioral results and computational modeling
Source: PeerJ. 2016 Feb 8;4:e1631. doi: 10.7717/peerj.1631 (PMC4800786; doi:10.7717/peerj.1631)
Supplement: Supplemental Information 1 — Text files containing data from each participant in the trust game. A separate line for each trial in the game indicates the type of partner (good, neutral or bad) for that trial, the face corresponding to the partner, whether the participant shared, and if so, whether the partner also shared. [file peerj-04-1631-s001.zip › raw data files/KS1_S14_027.txt]

KeepShare, v. 1
Subject ID: S14_027
Experimenter: BE

Good Christopher Zizzo FaceA
Bad James Sweeney FaceB
Neutral Alex Thompson FaceC

Initial trust ratings
Good 4
Bad 2
Neutral 4

1 Bad,FaceB,Keep,NA
2 Good,FaceA,Keep,NA
3 Neutral,FaceC,Share,PartnerKeeps
4 Neutral,FaceC,Keep,NA
5 Good,FaceA,Share,PartnerShares
6 Bad,FaceB,Keep,NA
7 Good,FaceA,Share,PartnerKeeps
8 Bad,FaceB,Keep,NA
9 Neutral,FaceC,Share,PartnerKeeps
10 Bad,FaceB,Keep,NA
11 Neutral,FaceC,Keep,NA
12 Good,FaceA,Keep,NA
13 Neutral,FaceC,Keep,NA
14 Good,FaceA,Share,PartnerKeeps
15 Bad,FaceB,Keep,NA
16 Bad,FaceB,Keep,NA
17 Good,FaceA,Keep,NA
18 Neutral,FaceC,Keep,NA
19 Bad,FaceB,Keep,NA
20 Good,FaceA,Keep,NA
21 Neutral,FaceC,Keep,NA
22 Bad,FaceB,Share,PartnerKeeps
23 Neutral,FaceC,Keep,NA
24 Good,FaceA,Keep,NA
25 Good,FaceA,Keep,NA
26 Bad,FaceB,Keep,NA
27 Neutral,FaceC,Share,PartnerKeeps
28 Neutral,FaceC,Keep,NA
29 Good,FaceA,Keep,NA
30 Bad,FaceB,Keep,NA
31 Neutral,FaceC,Keep,NA
32 Bad,FaceB,Keep,NA
33 Good,FaceA,Keep,NA
34 Neutral,FaceC,Keep,NA
35 Good,FaceA,Share,PartnerKeeps
36 Bad,FaceB,Share,PartnerKeeps
37 Bad,FaceB,Keep,NA
38 Good,FaceA,Keep,NA
39 Neutral,FaceC,Keep,NA
40 Bad,FaceB,Keep,NA
41 Neutral,FaceC,Keep,NA
42 Good,FaceA,Keep,NA
43 Good,FaceA,Keep,NA
44 Neutral,FaceC,Keep,NA
45 Bad,FaceB,Keep,NA
46 Bad,FaceB,Keep,NA
47 Neutral,FaceC,Keep,NA
48 Good,FaceA,Keep,NA
49 Good,FaceA,Keep,NA
50 Neutral,FaceC,Keep,NA
51 Bad,FaceB,Keep,NA
52 Neutral,FaceC,Keep,NA
53 Bad,FaceB,Keep,NA
54 Good,FaceA,Keep,NA
55 Good,FaceA,Keep,NA
56 Neutral,FaceC,Keep,NA
57 Bad,FaceB,Keep,NA
58 Neutral,FaceC,Keep,NA
59 Bad,FaceB,Keep,NA
60 Good,FaceA,Keep,NA
61 Good,FaceA,Keep,NA
62 Neutral,FaceC,Keep,NA
63 Bad,FaceB,Keep,NA
64 Good,FaceA,Share,PartnerKeeps
65 Bad,FaceB,Share,PartnerShares
66 Neutral,FaceC,Share,PartnerKeeps
67 Good,FaceA,Share,PartnerShares
68 Neutral,FaceC,Keep,NA
69 Bad,FaceB,Share,PartnerShares
70 Bad,FaceB,Keep,NA
71 Good,FaceA,Share,PartnerShares
72 Neutral,FaceC,Keep,NA

Post trust ratings
Good 3
Bad 2
Neutral 4

Post test questions
Bad Face: Bad name (correct)
Neutral Face: Good name (wrong)
Good Face: Neutral name (wrong)
Good face: Good bio (correct)
Neutral face: Bad bio (wrong)
Bad face: Neutral bio (wrong)
