# Supplementary material for: The personality trait of behavioral inhibition modulates perceptions of moral character and performance during the trust game: behavioral results and computational modeling
Source: PeerJ. 2016 Feb 8;4:e1631. doi: 10.7717/peerj.1631 (PMC4800786; doi:10.7717/peerj.1631)
Supplement: Supplemental Information 1 — Text files containing data from each participant in the trust game. A separate line for each trial in the game indicates the type of partner (good, neutral or bad) for that trial, the face corresponding to the partner, whether the participant shared, and if so, whether the partner also shared. [file peerj-04-1631-s001.zip › raw data files/KS1_S14_029.txt]

KeepShare, v. 1
Subject ID: S14_029
Experimenter: BE

Good Christopher Zizzo FaceA
Bad James Sweeney FaceC
Neutral Alex Thompson FaceB

Initial trust ratings
Good 7
Bad 3
Neutral 6

1 Bad,FaceC,Keep,NA
2 Good,FaceA,Share,PartnerKeeps
3 Neutral,FaceB,Keep,NA
4 Good,FaceA,Share,PartnerShares
5 Bad,FaceC,Keep,NA
6 Neutral,FaceB,Share,PartnerKeeps
7 Bad,FaceC,Keep,NA
8 Neutral,FaceB,Share,PartnerShares
9 Good,FaceA,Share,PartnerShares
10 Good,FaceA,Share,PartnerKeeps
11 Bad,FaceC,Keep,NA
12 Neutral,FaceB,Share,PartnerKeeps
13 Good,FaceA,Share,PartnerShares
14 Neutral,FaceB,Share,PartnerKeeps
15 Bad,FaceC,Keep,NA
16 Bad,FaceC,Keep,NA
17 Good,FaceA,Share,PartnerKeeps
18 Neutral,FaceB,Share,PartnerShares
19 Good,FaceA,Share,PartnerKeeps
20 Neutral,FaceB,Share,PartnerShares
21 Bad,FaceC,Keep,NA
22 Neutral,FaceB,Share,PartnerKeeps
23 Good,FaceA,Share,PartnerShares
24 Bad,FaceC,Keep,NA
25 Bad,FaceC,Keep,NA
26 Neutral,FaceB,Share,PartnerKeeps
27 Good,FaceA,Share,PartnerShares
28 Neutral,FaceB,Share,PartnerShares
29 Good,FaceA,Share,PartnerKeeps
30 Bad,FaceC,Keep,NA
31 Bad,FaceC,Keep,NA
32 Good,FaceA,Share,PartnerKeeps
33 Neutral,FaceB,Share,PartnerShares
34 Neutral,FaceB,Share,PartnerShares
35 Bad,FaceC,Keep,NA
36 Good,FaceA,Share,PartnerShares
37 Bad,FaceC,Keep,NA
38 Neutral,FaceB,Share,PartnerShares
39 Good,FaceA,Share,PartnerKeeps
40 Bad,FaceC,Keep,NA
41 Good,FaceA,Share,PartnerKeeps
42 Neutral,FaceB,Share,PartnerKeeps
43 Bad,FaceC,Keep,NA
44 Neutral,FaceB,Share,PartnerShares
45 Good,FaceA,Share,PartnerShares
46 Neutral,FaceB,Share,PartnerShares
47 Good,FaceA,Share,PartnerShares
48 Bad,FaceC,Keep,NA
49 Neutral,FaceB,Share,PartnerKeeps
50 Good,FaceA,Share,PartnerShares
51 Bad,FaceC,Keep,NA
52 Good,FaceA,Share,PartnerKeeps
53 Neutral,FaceB,Share,PartnerKeeps
54 Bad,FaceC,Keep,NA
55 Bad,FaceC,Keep,NA
56 Good,FaceA,Share,PartnerShares
57 Neutral,FaceB,Share,PartnerShares
58 Good,FaceA,Share,PartnerShares
59 Neutral,FaceB,Share,PartnerKeeps
60 Bad,FaceC,Keep,NA
61 Bad,FaceC,Keep,NA
62 Good,FaceA,Share,PartnerKeeps
63 Neutral,FaceB,Share,PartnerShares
64 Bad,FaceC,Keep,NA
65 Neutral,FaceB,Share,PartnerKeeps
66 Good,FaceA,Share,PartnerShares
67 Neutral,FaceB,Share,PartnerKeeps
68 Bad,FaceC,Keep,NA
69 Good,FaceA,Share,PartnerShares
70 Neutral,FaceB,Share,PartnerKeeps
71 Bad,FaceC,Keep,NA
72 Good,FaceA,Share,PartnerKeeps

Post trust ratings
Good 5
Bad 1
Neutral 5

Post test questions
Bad Face: Bad name (correct)
Neutral Face: Neutral name (correct)
Good Face: Good name (correct)
Good face: Good bio (correct)
Neutral face: Neutral bio (correct)
Bad face: Bad bio (correct)
