# Supplementary material for: The personality trait of behavioral inhibition modulates perceptions of moral character and performance during the trust game: behavioral results and computational modeling
Source: PeerJ. 2016 Feb 8;4:e1631. doi: 10.7717/peerj.1631 (PMC4800786; doi:10.7717/peerj.1631)
Supplement: Supplemental Information 1 — Text files containing data from each participant in the trust game. A separate line for each trial in the game indicates the type of partner (good, neutral or bad) for that trial, the face corresponding to the partner, whether the participant shared, and if so, whether the partner also shared. [file peerj-04-1631-s001.zip › raw data files/KS1_S14_031.txt]

KeepShare, v. 1
Subject ID: S14_031
Experimenter: BE

Good James Sweeney FaceA
Bad Alex Thompson FaceC
Neutral Christopher Zizzo FaceB

Initial trust ratings
Good 6
Bad 1
Neutral 3

1 Neutral,FaceB,Keep,NA
2 Good,FaceA,Share,PartnerShares
3 Bad,FaceC,Keep,NA
4 Bad,FaceC,Keep,NA
5 Neutral,FaceB,Keep,NA
6 Good,FaceA,Share,PartnerKeeps
7 Good,FaceA,Share,PartnerKeeps
8 Neutral,FaceB,Keep,NA
9 Bad,FaceC,Keep,NA
10 Neutral,FaceB,Keep,NA
11 Good,FaceA,Keep,NA
12 Bad,FaceC,Keep,NA
13 Neutral,FaceB,Keep,NA
14 Bad,FaceC,Keep,NA
15 Good,FaceA,Share,PartnerKeeps
16 Neutral,FaceB,Keep,NA
17 Good,FaceA,Share,PartnerKeeps
18 Bad,FaceC,Keep,NA
19 Good,FaceA,Keep,NA
20 Bad,FaceC,Keep,NA
21 Neutral,FaceB,Keep,NA
22 Neutral,FaceB,Keep,NA
23 Good,FaceA,Keep,NA
24 Bad,FaceC,Keep,NA
25 Bad,FaceC,Keep,NA
26 Neutral,FaceB,Keep,NA
27 Good,FaceA,Keep,NA
28 Neutral,FaceB,Share,PartnerShares
29 Good,FaceA,Keep,NA
30 Bad,FaceC,Share,PartnerShares
31 Bad,FaceC,Share,PartnerKeeps
32 Neutral,FaceB,Share,PartnerKeeps
33 Good,FaceA,Share,PartnerKeeps
34 Good,FaceA,Keep,NA
35 Neutral,FaceB,Keep,NA
36 Bad,FaceC,Keep,NA
37 Good,FaceA,Keep,NA
38 Neutral,FaceB,Keep,NA
39 Bad,FaceC,Keep,NA
40 Good,FaceA,Keep,NA
41 Neutral,FaceB,Keep,NA
42 Bad,FaceC,Keep,NA
43 Good,FaceA,Share,PartnerShares
44 Neutral,FaceB,Share,PartnerShares
45 Bad,FaceC,Share,PartnerShares
46 Good,FaceA,Share,PartnerKeeps
47 Bad,FaceC,Keep,NA
48 Neutral,FaceB,Keep,NA
49 Neutral,FaceB,Keep,NA
50 Good,FaceA,Share,PartnerKeeps
51 Bad,FaceC,Share,PartnerShares
52 Neutral,FaceB,Share,PartnerKeeps
53 Good,FaceA,Keep,NA
54 Bad,FaceC,Share,PartnerShares
55 Bad,FaceC,Keep,NA
56 Neutral,FaceB,Share,PartnerKeeps
57 Good,FaceA,Keep,NA
58 Neutral,FaceB,Share,PartnerKeeps
59 Good,FaceA,Keep,NA
60 Bad,FaceC,Share,PartnerShares
61 Neutral,FaceB,Share,PartnerKeeps
62 Good,FaceA,Keep,NA
63 Bad,FaceC,Share,PartnerKeeps
64 Bad,FaceC,Keep,NA
65 Neutral,FaceB,Share,PartnerKeeps
66 Good,FaceA,Share,PartnerKeeps
67 Bad,FaceC,Keep,NA
68 Good,FaceA,Share,PartnerKeeps
69 Neutral,FaceB,Share,PartnerShares
70 Neutral,FaceB,Share,PartnerShares
71 Good,FaceA,Share,PartnerShares
72 Bad,FaceC,Share,PartnerKeeps

Post trust ratings
Good 4
Bad 5
Neutral 6

Post test questions
Bad Face: Bad name (correct)
Neutral Face: Neutral name (correct)
Good Face: Good name (correct)
Good face: Good bio (correct)
Neutral face: Neutral bio (correct)
Bad face: Bad bio (correct)
