# Supplementary material for: The personality trait of behavioral inhibition modulates perceptions of moral character and performance during the trust game: behavioral results and computational modeling
Source: PeerJ. 2016 Feb 8;4:e1631. doi: 10.7717/peerj.1631 (PMC4800786; doi:10.7717/peerj.1631)
Supplement: Supplemental Information 1 — Text files containing data from each participant in the trust game. A separate line for each trial in the game indicates the type of partner (good, neutral or bad) for that trial, the face corresponding to the partner, whether the participant shared, and if so, whether the partner also shared. [file peerj-04-1631-s001.zip › raw data files/KS1_S14_035.txt]

KeepShare, v. 1
Subject ID: S14_035
Experimenter: BE

Good Alex Thompson FaceA
Bad James Sweeney FaceB
Neutral Christopher Zizzo FaceC

Initial trust ratings
Good 7
Bad 1
Neutral 1

1 Good,FaceA,Share,PartnerShares
2 Neutral,FaceC,Share,PartnerShares
3 Bad,FaceB,Keep,NA
4 Bad,FaceB,Keep,NA
5 Good,FaceA,Share,PartnerKeeps
6 Neutral,FaceC,Keep,NA
7 Neutral,FaceC,Share,PartnerShares
8 Bad,FaceB,Keep,NA
9 Good,FaceA,Share,PartnerKeeps
10 Bad,FaceB,Share,PartnerKeeps
11 Good,FaceA,Share,PartnerShares
12 Neutral,FaceC,Share,PartnerKeeps
13 Good,FaceA,Share,PartnerKeeps
14 Neutral,FaceC,Keep,NA
15 Bad,FaceB,Keep,NA
16 Neutral,FaceC,Keep,NA
17 Good,FaceA,Share,PartnerShares
18 Bad,FaceB,Share,PartnerKeeps
19 Bad,FaceB,Share,PartnerShares
20 Neutral,FaceC,Keep,NA
21 Good,FaceA,Share,PartnerKeeps
22 Neutral,FaceC,Share,PartnerKeeps
23 Bad,FaceB,Share,PartnerKeeps
24 Good,FaceA,Share,PartnerShares
25 Good,FaceA,Share,PartnerKeeps
26 Bad,FaceB,Keep,NA
27 Neutral,FaceC,Keep,NA
28 Good,FaceA,Share,PartnerShares
29 Neutral,FaceC,Share,PartnerShares
30 Bad,FaceB,Share,PartnerShares
31 Bad,FaceB,Keep,NA
32 Neutral,FaceC,Keep,NA
33 Good,FaceA,Share,PartnerKeeps
34 Neutral,FaceC,Share,PartnerShares
35 Bad,FaceB,Share,PartnerKeeps
36 Good,FaceA,Share,PartnerShares
37 Neutral,FaceC,Share,PartnerKeeps
38 Bad,FaceB,Share,PartnerShares
39 Good,FaceA,Share,PartnerShares
40 Neutral,FaceC,Share,PartnerKeeps
41 Bad,FaceB,Share,PartnerKeeps
42 Good,FaceA,Share,PartnerKeeps
43 Neutral,FaceC,Share,PartnerKeeps
44 Bad,FaceB,Share,PartnerKeeps
45 Good,FaceA,Share,PartnerKeeps
46 Good,FaceA,Share,PartnerShares
47 Neutral,FaceC,Share,PartnerShares
48 Bad,FaceB,Share,PartnerShares
49 Bad,FaceB,Share,PartnerShares
50 Good,FaceA,Share,PartnerKeeps
51 Neutral,FaceC,Share,PartnerShares
52 Bad,FaceB,Share,PartnerShares
53 Neutral,FaceC,Share,PartnerShares
54 Good,FaceA,Share,PartnerShares
55 Bad,FaceB,Share,PartnerShares
56 Neutral,FaceC,Share,PartnerKeeps
57 Good,FaceA,Share,PartnerKeeps
58 Neutral,FaceC,Share,PartnerShares
59 Bad,FaceB,Share,PartnerKeeps
60 Good,FaceA,Share,PartnerShares
61 Neutral,FaceC,Share,PartnerKeeps
62 Good,FaceA,Share,PartnerShares
63 Bad,FaceB,Share,PartnerKeeps
64 Bad,FaceB,Share,PartnerShares
65 Neutral,FaceC,Share,PartnerShares
66 Good,FaceA,Share,PartnerShares
67 Neutral,FaceC,Share,PartnerKeeps
68 Bad,FaceB,Share,PartnerShares
69 Good,FaceA,Share,PartnerKeeps
70 Bad,FaceB,Share,PartnerShares
71 Good,FaceA,Share,PartnerKeeps
72 Neutral,FaceC,Share,PartnerShares

Post trust ratings
Good 6
Bad 4
Neutral 3

Post test questions
Bad Face: Bad name (correct)
Neutral Face: Neutral name (correct)
Good Face: Good name (correct)
Good face: Good bio (correct)
Neutral face: Neutral bio (correct)
Bad face: Bad bio (correct)
