# Supplementary material for: The personality trait of behavioral inhibition modulates perceptions of moral character and performance during the trust game: behavioral results and computational modeling
Source: PeerJ. 2016 Feb 8;4:e1631. doi: 10.7717/peerj.1631 (PMC4800786; doi:10.7717/peerj.1631)
Supplement: Supplemental Information 1 — Text files containing data from each participant in the trust game. A separate line for each trial in the game indicates the type of partner (good, neutral or bad) for that trial, the face corresponding to the partner, whether the participant shared, and if so, whether the partner also shared. [file peerj-04-1631-s001.zip › raw data files/KS1_S14_037.txt]

KeepShare, v. 1
Subject ID: S14_037
Experimenter: BE

Good Christopher Zizzo FaceB
Bad James Sweeney FaceC
Neutral Alex Thompson FaceA

Initial trust ratings
Good 7
Bad 1
Neutral 5

1 Bad,FaceC,Keep,NA
2 Neutral,FaceA,Share,PartnerShares
3 Good,FaceB,Share,PartnerKeeps
4 Good,FaceB,Share,PartnerShares
5 Neutral,FaceA,Share,PartnerShares
6 Bad,FaceC,Keep,NA
7 Good,FaceB,Share,PartnerShares
8 Neutral,FaceA,Keep,NA
9 Bad,FaceC,Keep,NA
10 Bad,FaceC,Keep,NA
11 Good,FaceB,Share,PartnerShares
12 Neutral,FaceA,Keep,NA
13 Neutral,FaceA,Share,PartnerKeeps
14 Good,FaceB,Share,PartnerShares
15 Bad,FaceC,Keep,NA
16 Neutral,FaceA,Share,PartnerShares
17 Bad,FaceC,Keep,NA
18 Good,FaceB,Share,PartnerShares
19 Good,FaceB,Share,PartnerShares
20 Neutral,FaceA,Keep,NA
21 Bad,FaceC,Keep,NA
22 Bad,FaceC,Keep,NA
23 Good,FaceB,Share,PartnerShares
24 Neutral,FaceA,Share,PartnerKeeps
25 Good,FaceB,Share,PartnerKeeps
26 Bad,FaceC,Keep,NA
27 Neutral,FaceA,Keep,NA
28 Bad,FaceC,Keep,NA
29 Neutral,FaceA,Share,PartnerKeeps
30 Good,FaceB,Keep,NA
31 Good,FaceB,Share,PartnerShares
32 Neutral,FaceA,Keep,NA
33 Bad,FaceC,Keep,NA
34 Neutral,FaceA,Keep,NA
35 Bad,FaceC,Keep,NA
36 Good,FaceB,Share,PartnerKeeps
37 Good,FaceB,Keep,NA
38 Neutral,FaceA,Share,PartnerKeeps
39 Bad,FaceC,Keep,NA
40 Neutral,FaceA,Keep,NA
41 Bad,FaceC,Keep,NA
42 Good,FaceB,Share,PartnerKeeps
43 Neutral,FaceA,Keep,NA
44 Good,FaceB,Keep,NA
45 Bad,FaceC,Keep,NA
46 Bad,FaceC,Keep,NA
47 Good,FaceB,Keep,NA
48 Neutral,FaceA,Keep,NA
49 Neutral,FaceA,Share,PartnerKeeps
50 Good,FaceB,Share,PartnerKeeps
51 Bad,FaceC,Keep,NA
52 Bad,FaceC,Keep,NA
53 Neutral,FaceA,Keep,NA
54 Good,FaceB,Share,PartnerShares
55 Good,FaceB,Share,PartnerKeeps
56 Neutral,FaceA,Share,PartnerShares
57 Bad,FaceC,Keep,NA
58 Bad,FaceC,Keep,NA
59 Good,FaceB,Keep,NA
60 Neutral,FaceA,Share,PartnerKeeps
61 Good,FaceB,Share,PartnerShares
62 Neutral,FaceA,Keep,NA
63 Bad,FaceC,Keep,NA
64 Bad,FaceC,Keep,NA
65 Neutral,FaceA,Keep,NA
66 Good,FaceB,Keep,NA
67 Bad,FaceC,Keep,NA
68 Neutral,FaceA,Share,PartnerShares
69 Good,FaceB,Share,PartnerShares
70 Neutral,FaceA,Keep,NA
71 Good,FaceB,Keep,NA
72 Bad,FaceC,Keep,NA

Post trust ratings
Good 5
Bad 1
Neutral 4

Post test questions
Bad Face: Bad name (correct)
Neutral Face: Neutral name (correct)
Good Face: Good name (correct)
Good face: Good bio (correct)
Neutral face: Neutral bio (correct)
Bad face: Bad bio (correct)
