# Supplementary material for: The personality trait of behavioral inhibition modulates perceptions of moral character and performance during the trust game: behavioral results and computational modeling
Source: PeerJ. 2016 Feb 8;4:e1631. doi: 10.7717/peerj.1631 (PMC4800786; doi:10.7717/peerj.1631)
Supplement: Supplemental Information 1 — Text files containing data from each participant in the trust game. A separate line for each trial in the game indicates the type of partner (good, neutral or bad) for that trial, the face corresponding to the partner, whether the participant shared, and if so, whether the partner also shared. [file peerj-04-1631-s001.zip › raw data files/KS1_S14_039.txt]

KeepShare, v. 1
Subject ID: S14_039
Experimenter: BE

Good Alex Thompson FaceA
Bad James Sweeney FaceB
Neutral Christopher Zizzo FaceC

Initial trust ratings
Good 7
Bad 1
Neutral 1

1 Good,FaceA,Share,PartnerShares
2 Bad,FaceB,Keep,NA
3 Neutral,FaceC,Share,PartnerKeeps
4 Good,FaceA,Share,PartnerKeeps
5 Neutral,FaceC,Keep,NA
6 Bad,FaceB,Keep,NA
7 Neutral,FaceC,Keep,NA
8 Good,FaceA,Share,PartnerKeeps
9 Bad,FaceB,Keep,NA
10 Good,FaceA,Share,PartnerShares
11 Neutral,FaceC,Keep,NA
12 Bad,FaceB,Keep,NA
13 Neutral,FaceC,Keep,NA
14 Good,FaceA,Share,PartnerKeeps
15 Bad,FaceB,Keep,NA
16 Neutral,FaceC,Keep,NA
17 Bad,FaceB,Keep,NA
18 Good,FaceA,Share,PartnerShares
19 Bad,FaceB,Keep,NA
20 Good,FaceA,Share,PartnerKeeps
21 Neutral,FaceC,Keep,NA
22 Neutral,FaceC,Keep,NA
23 Bad,FaceB,Keep,NA
24 Good,FaceA,Share,PartnerKeeps
25 Bad,FaceB,Keep,NA
26 Good,FaceA,Share,PartnerKeeps
27 Neutral,FaceC,Keep,NA
28 Good,FaceA,Share,PartnerShares
29 Neutral,FaceC,Keep,NA
30 Bad,FaceB,Keep,NA
31 Neutral,FaceC,Keep,NA
32 Bad,FaceB,Keep,NA
33 Good,FaceA,Share,PartnerKeeps
34 Good,FaceA,Share,PartnerShares
35 Bad,FaceB,Keep,NA
36 Neutral,FaceC,Keep,NA
37 Neutral,FaceC,Keep,NA
38 Bad,FaceB,Keep,NA
39 Good,FaceA,Share,PartnerShares
40 Neutral,FaceC,Keep,NA
41 Bad,FaceB,Keep,NA
42 Good,FaceA,Share,PartnerKeeps
43 Bad,FaceB,Keep,NA
44 Good,FaceA,Share,PartnerShares
45 Neutral,FaceC,Keep,NA
46 Good,FaceA,Share,PartnerShares
47 Neutral,FaceC,Keep,NA
48 Bad,FaceB,Keep,NA
49 Neutral,FaceC,Keep,NA
50 Bad,FaceB,Keep,NA
51 Good,FaceA,Share,PartnerShares
52 Neutral,FaceC,Keep,NA
53 Bad,FaceB,Keep,NA
54 Good,FaceA,Share,PartnerKeeps
55 Neutral,FaceC,Keep,NA
56 Good,FaceA,Share,PartnerShares
57 Bad,FaceB,Keep,NA
58 Good,FaceA,Share,PartnerKeeps
59 Bad,FaceB,Keep,NA
60 Neutral,FaceC,Keep,NA
61 Neutral,FaceC,Keep,NA
62 Bad,FaceB,Keep,NA
63 Good,FaceA,Share,PartnerShares
64 Good,FaceA,Share,PartnerKeeps
65 Neutral,FaceC,Keep,NA
66 Bad,FaceB,Keep,NA
67 Bad,FaceB,Keep,NA
68 Good,FaceA,Share,PartnerKeeps
69 Neutral,FaceC,Keep,NA
70 Good,FaceA,Share,PartnerKeeps
71 Neutral,FaceC,Keep,NA
72 Bad,FaceB,Keep,NA

Post trust ratings
Good 7
Bad 1
Neutral 4

Post test questions
Bad Face: Bad name (correct)
Neutral Face: Neutral name (correct)
Good Face: Good name (correct)
Good face: Good bio (correct)
Neutral face: Neutral bio (correct)
Bad face: Bad bio (correct)
