# Supplementary material for: The personality trait of behavioral inhibition modulates perceptions of moral character and performance during the trust game: behavioral results and computational modeling
Source: PeerJ. 2016 Feb 8;4:e1631. doi: 10.7717/peerj.1631 (PMC4800786; doi:10.7717/peerj.1631)
Supplement: Supplemental Information 1 — Text files containing data from each participant in the trust game. A separate line for each trial in the game indicates the type of partner (good, neutral or bad) for that trial, the face corresponding to the partner, whether the participant shared, and if so, whether the partner also shared. [file peerj-04-1631-s001.zip › raw data files/KS1_S14_041.txt]

KeepShare, v. 1
Subject ID: S14_041
Experimenter: BE

Good Alex Thompson FaceB
Bad Christopher Zizzo FaceA
Neutral James Sweeney FaceC

Initial trust ratings
Good 6
Bad 1
Neutral 3

1 Neutral,FaceC,Keep,NA
2 Good,FaceB,Share,PartnerKeeps
3 Bad,FaceA,Keep,NA
4 Good,FaceB,Keep,NA
5 Neutral,FaceC,Keep,NA
6 Bad,FaceA,Keep,NA
7 Neutral,FaceC,Keep,NA
8 Good,FaceB,Keep,NA
9 Bad,FaceA,Keep,NA
10 Bad,FaceA,Keep,NA
11 Neutral,FaceC,Share,PartnerShares
12 Good,FaceB,Share,PartnerShares
13 Neutral,FaceC,Share,PartnerKeeps
14 Bad,FaceA,Keep,NA
15 Good,FaceB,Share,PartnerShares
16 Good,FaceB,Share,PartnerKeeps
17 Bad,FaceA,Keep,NA
18 Neutral,FaceC,Keep,NA
19 Good,FaceB,Keep,NA
20 Neutral,FaceC,Keep,NA
21 Bad,FaceA,Keep,NA
22 Good,FaceB,Keep,NA
23 Neutral,FaceC,Keep,NA
24 Bad,FaceA,Share,PartnerKeeps
25 Bad,FaceA,Keep,NA
26 Neutral,FaceC,Share,PartnerShares
27 Good,FaceB,Share,PartnerKeeps
28 Neutral,FaceC,Keep,NA
29 Bad,FaceA,Keep,NA
30 Good,FaceB,Keep,NA
31 Neutral,FaceC,Keep,NA
32 Bad,FaceA,Keep,NA
33 Good,FaceB,Keep,NA
34 Good,FaceB,Keep,NA
35 Bad,FaceA,Keep,NA
36 Neutral,FaceC,Keep,NA
37 Good,FaceB,Keep,NA
38 Bad,FaceA,Keep,NA
39 Neutral,FaceC,Keep,NA
40 Bad,FaceA,Keep,NA
41 Good,FaceB,Keep,NA
42 Neutral,FaceC,Keep,NA
43 Bad,FaceA,Keep,NA
44 Neutral,FaceC,Keep,NA
45 Good,FaceB,Share,PartnerShares
46 Bad,FaceA,Keep,NA
47 Neutral,FaceC,Share,PartnerKeeps
48 Good,FaceB,Keep,NA
49 Good,FaceB,Keep,NA
50 Bad,FaceA,Keep,NA
51 Neutral,FaceC,Keep,NA
52 Neutral,FaceC,Keep,NA
53 Bad,FaceA,Keep,NA
54 Good,FaceB,Keep,NA
55 Bad,FaceA,Keep,NA
56 Neutral,FaceC,Keep,NA
57 Good,FaceB,Keep,NA
58 Bad,FaceA,Keep,NA
59 Good,FaceB,Keep,NA
60 Neutral,FaceC,Keep,NA
61 Good,FaceB,Keep,NA
62 Neutral,FaceC,Keep,NA
63 Bad,FaceA,Keep,NA
64 Bad,FaceA,Keep,NA
65 Good,FaceB,Keep,NA
66 Neutral,FaceC,Keep,NA
67 Bad,FaceA,Keep,NA
68 Neutral,FaceC,Keep,NA
69 Good,FaceB,Share,PartnerKeeps
70 Bad,FaceA,Keep,NA
71 Good,FaceB,Keep,NA
72 Neutral,FaceC,Keep,NA

Post trust ratings
Good 4
Bad 1
Neutral 4

Post test questions
Bad Face: Bad name (correct)
Neutral Face: Neutral name (correct)
Good Face: Good name (correct)
Good face: Good bio (correct)
Neutral face: Neutral bio (correct)
Bad face: Bad bio (correct)
