# Supplementary material for: The personality trait of behavioral inhibition modulates perceptions of moral character and performance during the trust game: behavioral results and computational modeling
Source: PeerJ. 2016 Feb 8;4:e1631. doi: 10.7717/peerj.1631 (PMC4800786; doi:10.7717/peerj.1631)
Supplement: Supplemental Information 3 — The first tab contains LLE and AIC for each model. Parameter values for the best fit model are shown on the second tab. [file peerj-04-1631-s003.xlsx]

## Sheet: model key
Model	Description	Changing Parameters	k
1	Fixed β=1, fixed α=0 (3*θ vary)	θGood, θBad, θNeutral	3
2	Fixed θ=0.5, fixed α=0 (3*β vary)	βGood, βBad, βNeutral	3
3	Fixed β=1, fixed α+=0, fixed θ=0.5 (3*α- varies)	α-Good, α-Bad, α-Neutral	3
4	Fixed β=1, fixed α-=0, fixed θ=0.5 (3*α+ varies)	α+Good, α+Bad, α+Neutral	3
5	Fixed θ=0.5, fixed α=0 (single β varies)	β (βGood=βBad=βNeutral)	1
6	Fixed θ=0.5 (single β, single α+, and single α- vary) – the “LG” model of Fareri et al. (2012)	β (βGood=βBad=βNeutral), α+ (α+Good=α+Bad=α+Neutral), α- (α-Good=α-Bad=α-Neutral)	3
7	Fixed α=0 (single β varies and 3*θ vary)	β (βGood=βBad=βNeutral), θGood, θBad, θNeutral	4
7a	fixed α+=.42, Fixed α-=.2 (single β and 3*θ vary)	β (βGood=βBad=βNeutral), θGood, θBad, θNeutral	4
8	All 12 parameters free	βGood, βBad, βNeutral, α+Good, α+Bad, α+Neutral, α-Good, α-Bad, α-Neutral, θGood, θBad, θNeutral	12*
9	Random Model (Fixed β=1, fixed α=0, fixed θ=0.5)—this provides a lower bound for LLE	--	0
10	Single b, single a, three thetas	β (βGood=βBad=βNeutral), α+=α- (α+Good=α+Bad=α+Neutral=α-Good=α-Bad=α-Neutral), θGood, θBad, θNeutral	5**
11	Single a, fixed b=1, three thetas	α+=α- (α+Good=α+Bad=α+Neutral=α-Good=α-Bad=α-Neutral), θGood, θBad, θNeutral	4
		* stepsize .2
		** stepsize .05
		all other stepsize .01

## Sheet: LLE and AIC all models
Model IDs	model1	model2	model3	model4	model5	model6	model1	model2	model3	model4	model5	model6
	LLE	LLE	LLE	LLE	LLE	LLE	AIC, k=3	AIC, k=3	AIC, k=4	AIC, k=12	AIC, k=5	AIC, k=4
001.txt	-32.27	-18.19	-12.47	-10.52	-12.57	-32.27	70.54	42.38	32.94	45.04	35.14	72.54
002.txt	-40.71	-37.28	-33.2	-27.35	-30.94	-36.99	87.42	80.56	74.4	78.7	71.88	81.98
003.txt	-40.95	-47.24	-37.92	-37.4	-37.19	-40.91	87.9	100.48	83.84	98.8	84.38	89.82
004.txt	-39.34	-39.64	-36.68	-31.69	-34.98	-39.34	84.68	85.28	81.36	87.38	79.96	86.68
005.txt	-43.13	-40.78	-40.49	-39.27	-40.49	-43.13	92.26	87.56	88.98	102.54	90.98	94.26
006.txt	-46.92	-47.5	-46.92	-42.05	-43.36	-45.92	99.84	101	101.84	108.1	96.72	99.84
007.txt	-46.31	-45.24	-45.32	-37.96	-45.35	-46.31	98.62	96.48	98.64	99.92	100.7	100.62
008.txt	-45.63	-46.92	-44.85	-43.19	-41.64	-45.63	97.26	99.84	97.7	110.38	93.28	99.26
009.txt	-26.41	-4.93	0	-2.22	0	-26.41	58.82	15.86	8	28.44	10	60.82
010.txt	-48.31	-48.51	-48.21	-45.42	-48.22	-48.31	102.62	103.02	104.42	114.84	106.44	104.62
011.txt	-45.04	-42.97	-45.04	-33.97	-42.43	-44.91	96.08	91.94	98.08	91.94	94.86	97.82
012.txt	-42.95	-40.67	-39.09	-33.39	-37.95	-42.95	91.9	87.34	86.18	90.78	85.9	93.9
013.txt	-49.49	-49.65	-49.49	-49.43	-49.49	-49.49	104.98	105.3	106.98	122.86	108.98	106.98
014.txt	-45.28	-45.19	-45.28	-41.88	-42.45	-44.39	96.56	96.38	98.56	107.76	94.9	96.78
015.txt	-36.41	-31.68	-31.72	-25.61	-27.82	-36.08	78.82	69.36	71.44	75.22	65.64	80.16
016.txt	-44.74	-48.76	-44.25	-43.89	-44.26	-44.74	95.48	103.52	96.5	111.78	98.52	97.48
017.txt	-46.13	-43.9	-45.25	-39.83	-43.13	-46.11	98.26	93.8	98.5	103.66	96.26	100.22
018.txt	-48.06	-47.74	-48.06	-45.55	-47.2	-47.34	102.12	101.48	104.12	115.1	104.4	102.68
019.txt	-46.79	-48.76	-46.77	-44.42	-46.77	-46.79	99.58	103.52	101.54	112.84	103.54	101.58
020.txt	-31.91	-27.8	-23.32	-23.25	-18.92	-31.91	69.82	61.6	54.64	70.5	47.84	71.82
021.txt	-39.27	-32.17	-31.76	-23.8	-28	-37.4	84.54	70.34	71.52	71.6	66	82.8
022.txt	-46.98	-48.15	-46.1	-43.74	-46.1	-46.98	99.96	102.3	100.2	111.48	102.2	101.96
023.txt	-49.74	-48.4	-49.74	-45.91	-49.36	-49.31	105.48	102.8	107.48	115.82	108.72	106.62
024.txt	-44.06	-40.86	-39.83	-35.71	-36.45	-44.06	94.12	87.72	87.66	95.42	82.9	96.12
025.txt	-27.41	-21.33	-4.16	-6.27	-4.22	-27.41	60.82	48.66	16.32	36.54	18.44	62.82
026.txt	-33.34	-21.66	-23.19	-11.16	-11.6	-28.48	72.68	49.32	54.38	46.32	33.2	64.96
027.txt	-35.77	-27.18	-25.78	-20.71	-24.92	-35.77	77.54	60.36	59.56	65.42	59.84	79.54
028.txt	-37.27	-31.65	-23.1	-22.26	-23.9	-37.27	80.54	69.3	54.2	68.52	57.8	82.54
029.txt	-47.89	-48.65	-47.79	-46.71	-47.8	-47.89	101.78	103.3	103.58	117.42	105.6	103.78
030.txt	-48.57	-48.19	-48.46	-45.56	-48.47	-48.57	103.14	102.38	104.92	115.12	106.94	105.14
031.txt	-39.45	-38.31	-32.48	-29.37	-27.68	-39.45	84.9	82.62	72.96	82.74	65.36	86.9
032.txt	-39.52	-36.22	-38.8	-31.54	-32.53	-35	85.04	78.44	85.6	87.08	75.06	78
033.txt	-45.62	-40.86	-45.39	-38.78	-40.88	-41.07	97.24	87.72	98.78	101.56	91.76	90.14
034.txt	-47.39	-46.92	-47.19	-45.92	-47.19	-47.39	100.78	99.84	102.38	115.84	104.38	102.78
035.txt	-44.81	-43.66	-41.85	-38.03	-41.67	-44.81	95.62	93.32	91.7	100.06	93.34	97.62
036.txt	-44.03	-42.8	-42.27	-39.9	-38.79	-44.03	94.06	91.6	92.54	103.8	87.58	96.06
037.txt	-49.66	-50.58	-49.66	-47.22	-49.37	-49.35	105.32	107.16	107.32	118.44	108.74	106.7
038.txt	-35.7	-27.46	-20.46	-19.38	-20.54	-35.7	77.4	60.92	48.92	62.76	51.08	79.4
039.txt	-31.77	-22.1	-9.05	-10.88	-9.39	-31.77	69.54	50.2	26.1	45.76	28.78	71.54
040.txt	-37.91	-35.71	-34.87	-32.03	-33.83	-37.91	81.82	77.42	77.74	88.06	77.66	83.82
041.txt	-49.24	-49.47	-49.24	-46.16	-49.24	-49.24	104.48	104.94	106.48	116.32	108.48	106.48
042.txt	-44.85	-42.83	-44.85	-35.66	-44.31	-44.85	95.7	91.66	97.7	95.32	98.62	97.7
043.txt	-49.41	-43.1	-49.4	-39.36	-41.63	-43.81	104.82	92.2	106.8	102.72	93.26	95.62
044.txt	-33.31	-26.37	-26.32	-21.95	-26.33	-33.31	72.62	58.74	60.64	67.9	62.66	74.62
045.txt	-45.81	-46.64	-43.24	-42.88	-43.27	-45.81	97.62	99.28	94.48	109.76	96.54	99.62
046.txt	-33.55	-28.76	-30.67	-26.31	-28.74	-33.55	73.1	63.52	69.34	76.62	67.48	75.1
047.txt	-49.74	-45.67	-49.74	-38.68	-39.99	-44.9	105.48	97.34	107.48	101.36	89.98	97.8
048.txt	-32.41	-19.57	-19.17	-14.07	-17.19	-32.41	70.82	45.14	46.34	52.14	44.38	72.82
049.txt	-35.13	-16.13	-8.31	-9.43	-8.77	-35.13	76.26	38.26	24.62	42.86	27.54	78.26
050.txt	-35.91	-28.73	-30.85	-21.61	-23	-32.67	77.82	63.46	69.7	67.22	56	73.34
051.txt	-31.55	-22.98	-26.74	-18.76	-18.69	-31.55	69.1	51.96	61.48	61.52	47.38	71.1
052.txt	-43.35	-43.53	-42.64	-35.97	-36.89	-42.2	92.7	93.06	93.28	95.94	83.78	92.4
053.txt	-45.45	-47.24	-45.22	-43.42	-43.7	-44.82	96.9	100.48	98.44	110.84	97.4	97.64
054.txt	-49.4	-44.69	-49.4	-39.4	-44.84	-44.79	104.8	95.38	106.8	102.8	99.68	97.58
055.txt	-44.74	-45.79	-43.86	-34.09	-42.82	-44.74	95.48	97.58	95.72	92.18	95.64	97.48
056.txt	-46.92	-45.38	-46.92	-39.41	-42.06	-44.63	99.84	96.76	101.84	102.82	94.12	97.26
057.txt	-33.27	-29.97	-13.78	-13.83	-13.94	-33.27	72.54	65.94	35.56	51.66	37.88	74.54
058.txt	-42.45	-40.91	-40.87	-35.41	-40.51	-40.84	90.9	87.82	89.74	94.82	91.02	89.68
059.txt	-26.41	-8.44	0	-2.22	0	-26.41	58.82	22.88	8	28.44	10	60.82
060.txt	-31.27	-14.37	-4.16	-4.02	-4.22	-31.27	68.54	34.74	16.32	32.04	18.44	70.54
061.txt	-28.41	-11.06	-10.81	-8.25	-8.48	-28.41	62.82	28.12	29.62	40.5	26.96	64.82
062.txt	-49.15	-50.43	-49.15	-48.24	-49.16	-49.15	104.3	106.86	106.3	120.48	108.32	106.3
063.txt	-34.13	-9.65	0	-5.68	-0.01	-34.13	74.26	25.3	8	35.36	10.02	76.26
064.txt	-33.55	-26.98	-25.78	-17.06	-18.3	-33.55	73.1	59.96	59.56	58.12	46.6	75.1
065.txt	-41.49	-38.35	-41.26	-32.25	-37.1	-41.49	88.98	82.7	90.52	88.5	84.2	90.98
066.txt	-26.91	-16.16	-4.16	-4.72	-4.22	-26.91	59.82	38.32	16.32	33.44	18.44	61.82
067.txt	-49.49	-49.65	-49.49	-46.19	-48.51	-48.7	104.98	105.3	106.98	116.38	107.02	105.4
068.txt	-43.13	-43.78	-31.76	-33.65	-32.1	-43.13	92.26	93.56	71.52	91.3	74.2	94.26
069.txt	-49.4	-49.32	-49.4	-46.79	-47.14	-48.51	104.8	104.64	106.8	117.58	104.28	105.02
070.txt	-37.88	-29.49	-30.37	-19.77	-21.66	-31	81.76	64.98	68.74	63.54	53.32	70
071.txt	-46.95	-45.04	-46.85	-41.86	-41.57	-46.12	99.9	96.08	101.7	107.72	93.14	100.24
072.txt	-48.13	-48.62	-48.13	-45.15	-47.89	-48.13	102.26	103.24	104.26	114.3	105.78	104.26
073.txt	-43.74	-47.33	-41.18	-38.41	-39.74	-43.74	93.48	100.66	90.36	100.82	89.48	95.48
074.txt	-46.85	-45.51	-46.85	-37.89	-44.95	-44.74	99.7	97.02	101.7	99.78	99.9	97.48
075.txt	-45.37	-42.27	-45.13	-34.69	-35.84	-43.46	96.74	90.54	98.26	93.38	81.68	94.92
076.txt	-39.95	-33.64	-34.64	-28.79	-30.14	-39.83	85.9	73.28	77.28	81.58	70.28	87.66
077.txt	-32.55	-20.94	-27.26	-16.9	-27.27	-32.55	71.1	47.88	62.52	57.8	64.54	73.1
078.txt	-44.77	-36.43	-44.65	-30.19	-36.43	-43.76	95.54	78.86	97.3	84.38	82.86	95.52
079.txt	-33.59	-29.23	-23.44	-18.8	-19.33	-32.64	73.18	64.46	54.88	61.6	48.66	73.28
080.txt	-40.41	-44.26	-39.27	-38.46	-38.41	-40.41	86.82	94.52	86.54	100.92	86.82	88.82
081.txt	-30.55	-19.21	-24.01	-11.9	-9.15	-27.9	67.1	44.42	56.02	47.8	28.3	63.8
082.txt	-33.27	-22.88	-17.93	-15.14	-17.93	-33.27	72.54	51.76	43.86	54.28	45.86	74.54
084.txt	-36.34	-41.15	-31.27	-30.81	-30.35	-36.15	78.68	88.3	70.54	85.62	70.7	80.3
101.txt	-44.56	-45.34	-40.62	-40.54	-40.69	-44.56	95.12	96.68	89.24	105.08	91.38	97.12
102.txt	-46.81	-44.1	-46.32	-37.17	-39.88	-46.42	99.62	94.2	100.64	98.34	89.76	100.84
103.txt	-49.49	-50.9	-49.49	-49.12	-49.18	-49.21	104.98	107.8	106.98	122.24	108.36	106.42
104.txt	-27.91	-10.7	-8.32	-8.28	-8.38	-27.91	61.82	27.4	24.64	40.56	26.76	63.82
105.txt	-49.74	-48.3	-49.74	-45.3	-46.13	-47.01	105.48	102.6	107.48	114.6	102.26	102.02
106.txt	-34.88	-34.62	-22.8	-18.93	-22.17	-34.88	75.76	75.24	53.6	61.86	54.34	77.76
107.txt	-47.03	-35.58	-47.03	-31.55	-31.95	-37.65	100.06	77.16	102.06	87.1	73.9	83.3
108.txt	-39.31	-34.39	-37.81	-18.86	-29.41	-39.31	84.62	74.78	83.62	61.72	68.82	86.62
109.txt	-49.15	-48.66	-49.15	-43.23	-48.63	-48.75	104.3	103.32	106.3	110.46	107.26	105.5
110.txt	-47.45	-48.43	-47.45	-44.59	-46.46	-47.13	100.9	102.86	102.9	113.18	102.92	102.26
111.txt	-46.89	-46.48	-46.01	-42.21	-46.04	-46.89	99.78	98.96	100.02	108.42	102.08	101.78
112.txt	-48.39	-49.33	-48.39	-47.48	-48.01	-48.3	102.78	104.66	104.78	118.96	106.02	104.6
113.txt	-30.27	-9.93	0	-3.95	-0.01	-30.27	66.54	25.86	8	31.9	10.02	68.54
114.txt	-33.27	-27.56	-13.5	-15.16	-13.52	-33.27	72.54	61.12	35	54.32	37.04	74.54
115.txt	-31.55	-25.21	-25.48	-20.96	-25.49	-31.55	69.1	56.42	58.96	65.92	60.98	71.1
116.txt	-35.77	-37.12	-21.86	-20.89	-21.91	-35.77	77.54	80.24	51.72	65.78	53.82	79.54
117.txt	-48.31	-43.52	-48.31	-40.23	-42.72	-42.6	102.62	93.04	104.62	104.46	95.44	93.2
118.txt	-46.31	-39.42	-44.71	-37.56	-44.72	-46.31	98.62	84.84	97.42	99.12	99.44	100.62
119.txt	-40.67	-35.98	-38.81	-27.51	-33.89	-36.89	87.34	77.96	85.62	79.02	77.78	81.78
120.txt	-34.13	-18.3	0	-5.68	-0.01	-34.13	74.26	42.6	8	35.36	10.02	76.26
121.txt	-37.34	-34.5	-34	-26.43	-32.23	-37.34	80.68	75	76	76.86	74.46	82.68
123.txt	-45.56	-46.22	-42.99	-40.73	-41.45	-45.56	97.12	98.44	93.98	105.46	92.9	99.12
125.txt	-46.06	-44.58	-44.46	-39.79	-44.5	-46.06	98.12	95.16	96.92	103.58	99	100.12
127.txt	-37.52	-32.76	-36.11	-30.52	-31.64	-34.62	81.04	71.52	80.22	85.04	73.28	77.24
129.txt	-30.77	-12.39	-4.16	-5.65	-4.4	-30.77	67.54	30.78	16.32	35.3	18.8	69.54
131.txt	-48.21	-44.26	-48.21	-37.73	-45.69	-45.59	102.42	94.52	104.42	99.46	101.38	99.18
133.txt	-22.55	0	0	-0.48	0	-22.55	51.1	6	8	24.96	10	53.1
135.txt	-40.13	-28.9	-27	-23.38	-27.04	-40.13	86.26	63.8	62	70.76	64.08	88.26
137.txt	-38.95	-41.2	-31.05	-29.45	-29.14	-38.74	83.9	88.4	70.1	82.9	68.28	85.48
139.txt	-27.41	-8.1	-4.16	-2.29	-4.22	-27.41	60.82	22.2	16.32	28.58	18.44	62.82
141.txt	-34.52	-29.52	-29.46	-23.96	-24.2	-34.52	75.04	65.04	66.92	71.92	58.4	77.04
n	114	114	114	114	114	114	114	114	114	114	114	114
mean	40.6494	36.004	34.0511	29.8861	31.7314	39.8204	87.2988	78.0081	76.1023	83.7721	73.4628	87.6409
sd	7.09628	12.5755	15.2035	13.7696	14.9023	6.94245	14.1926	25.151	30.407	27.5393	29.8046	13.8849
SEM	0.664628	1.1778	1.42394	1.28964	1.39573	0.65022	1.32926	2.3556	2.84788	2.57929	2.79145	1.30044

## Sheet: model10 parameters
Model ID	Subject ID	Gender	AMBI	beta	alpha	thetaGood	thetaBad	thetaNeutral
001.txt	F13_001	F	10	0.15	0	0.95	0.35	0.95
004.txt	F13_004	F	6	0.1	0.05	0.7	0.55	0.5
005.txt	F13_005	F	9	0.25	0	0.85	0.85	0.85
006.txt	F13_006	F	15	0.2	0.1	0.95	0.95	0.65									THETA
009.txt	F13_009	F	13	0.05	0	0.95	0	0					alpha	beta				good	neutral	bad
010.txt	F13_010	F	10	0.6	0	0.65	0.95	0.8			mean	uninhibited	0.112143	0.247857			uninhibited	0.828571	0.717857	0.517857
011.txt	F13_011	F	11	0.1	0.05	0.65	0.7	0.7			mean	inhibited	0.0965909	0.256818			inhibited	0.827273	0.639773	0.455682
013.txt	F13_013	F	11	0.75	0	0.65	0.5	0.75
018.txt	F13_018	F	10	0.5	0.15	0.95	0.65	0.65
021.txt	F13_021	F	13	0.1	0.1	0.8	0	0.8
022.txt	F13_022	F	10	0.3	0.05	0.95	0.85	0.75			SEM	uninhibited	0.0268119	0.0294082			uninhibited	0.0198225	0.0288143	0.0375221
026.txt	F13_026	F	9	0.1	0.35	0.95	0	0.85			SEM	inhibited	0.0238586	0.0402684			inhibited	0.0281313	0.0426271	0.0508962
027.txt	F13_027	F	10	0.15	0.05	0.95	0	0.85
035.txt	F13_035	F	12	0.2	0.05	0.95	0.85	0.7
039.txt	F13_039	F	5	0.1	0	0.95	0	0.8
040.txt	F13_040	F	11	0.15	0.05	0.95	0.45	0.65
042.txt	F13_042	F	10	0.1	0.05	0.7	0.55	0.7
043.txt	F13_043	F	10	0.35	0.45	0.95	0.55	0.75
052.txt	F13_052	F	9	0.1	0.05	0.65	0.65	0.8
054.txt	F13_054	F	7	0.95	0.85	0.95	0.3	0.95
057.txt	F13_057	F	9	0.05	0	0.95	0.6	0.75
062.txt	F13_062	F	9	0.8	0	0.75	0.5	0.85
063.txt	F13_063	F	8	0.05	0	0.95	0.95	0.95
067.txt	F13_067	F	15	0.55	0.1	0.75	0.95	0.95
069.txt	F13_069	F	12	0.15	0.05	0.8	0.65	0.8
074.txt	F13_074	F	15	0.95	0.95	0	0	0
080.txt	F13_080	F	13	0.15	0.05	0.95	0.5	0.55
084.txt	F13_084	F	11	0.15	0.05	0.9	0.35	0.5
101.txt	S14_001	F	13	0.15	0	0.7	0.75	0.85
102.txt	S14_002	F	13	0.05	0.05	0.75	0.75	0.75
106.txt	S14_006	F	7	0.05	0.05	0.95	0.6	0.7
115.txt	S14_015	F	13	0.25	0	0.35	0.15	0.45
116.txt	S14_016	F	10	0.15	0	0.9	0.5	0.95
117.txt	S14_017	F	6	0.9	0.95	0.95	0	0.2
120.txt	S14_020	F	12	0.05	0	0.95	0.95	0.95
127.txt	S14_027	F	7	0.5	0.65	0.8	0.05	0.95
135.txt	S14_035	F	13	0.05	0	0.95	0.7	0.7
139.txt	S14_039	F	2	0.05	0	0.95	0	0.55
119.txt	S14_019	F	13	0.2	0.15	0.8	0.5	0.95
016.txt	F13_016	M	15	0.3	0	0.85	0.5	0.8
019.txt	F13_019	M	5	0.9	0	0.65	0	0.65
023.txt	F13_023	M	15	0.8	0.1	0.95	0.7	0.95
024.txt	F13_024	M	13	0.1	0.05	0.95	0.7	0.95
028.txt	F13_028	M	9	0.1	0	0.8	0.6	0.95
031.txt	F13_031	M	6	0.1	0.05	0.9	0.55	0.9
032.txt	F13_032	M	13	0.55	0.9	0.95	0.95	0
036.txt	F13_036	M	14	0.1	0.05	0.8	0.7	0.75
038.txt	F13_038	M	10	0.15	0	0.95	0	0.7
044.txt	F13_044	M	13	0.25	0	0.55	0.15	0.25
045.txt	F13_045	M	15	0.25	0	0.75	0.65	0.95
046.txt	F13_046	M	15	0.1	0.1	0.65	0.6	0.6
047.txt	F13_047	M	15	0.15	0.1	0.95	0.7	0.8
049.txt	F13_049	M	13	0.1	0	0.9	0.9	0.95
050.txt	F13_050	M	12	0.1	0.15	0.95	0.5	0.8
058.txt	F13_058	M	15	0.15	0.05	0.75	0.5	0.7
071.txt	F13_071	M	8	0.1	0.05	0.85	0.65	0.8
072.txt	F13_072	M	9	0.2	0.05	0.6	0.7	0.65
073.txt	F13_073	M	4	0.15	0.05	0.6	0.75	0.95
075.txt	F13_075	M	15	0.15	0.15	0.95	0.75	0.65
081.txt	F13_081	M	11	0.05	0.15	0.75	0.6	0.95
082.txt	F13_082	M	9	0.15	0	0.9	0.35	0.9
104.txt	S14_004	M	4	0.1	0	0.9	0	0.45
105.txt	S14_005	M	14	0.25	0.1	0.95	0.75	0.85
109.txt	S14_009	M	15	0.5	0.1	0.95	0.75	0.95
113.txt	S14_013	M	12	0.05	0	0.95	0.95	0
118.txt	S14_018	M	9	0.25	0	0.9	0.7	0.75
121.txt	S14_021	M	12	0.1	0.15	0.7	0.5	0.6
125.txt	S14_025	M	11	0.35	0	0.75	0.95	0.8
129.txt	S14_029	M	13	0.05	0	0.95	0	0.75
137.txt	S14_037	M	14	0.15	0.05	0.85	0	0.7
		n	70	70	70	70	70	70
		mean	10.8571	0.247857	0.112143	0.828571	0.517857	0.717857
		SD	3.1773	0.246046	0.224324	0.165847	0.313932	0.241078
		SEM	0.37976	0.0294082	0.0268119	0.0198225	0.0375221	0.0288143
012.txt	F13_012	M	17	0.1	0.05	0.85	0.65	0.75
025.txt	F13_025	M	25	0.05	0	0.95	0	0.55
030.txt	F13_030	M	23	0.65	0	0.95	0.75	0.65
048.txt	F13_048	M	17	0.05	0.05	0.75	0	0.7
065.txt	F13_065	M	16	0.05	0.05	0.75	0.7	0.65
077.txt	F13_077	M	19	0.35	0	0.4	0.1	0.1
108.txt	S14_008	M	18	0.05	0.15	0.95	0.6	0.65
131.txt	S14_031	M	24	0.95	0.45	0.95	0	0
133.txt	S14_033	M	18	0.05	0	0	0	0
002.txt	F13_002	F	25	0.25	0.2	0.95	0	0.8
003.txt	F13_003	F	21	0.3	0.05	0.9	0.2	0.95
007.txt	F13_007	F	16	0.4	0	0.95	0.6	0.85
008.txt	F13_008	F	21	0.15	0.1	0.95	0.95	0.95
014.txt	F13_014	F	21	0.15	0.1	0.85	0.6	0.6
015.txt	F13_015	F	30	0.1	0.1	0.75	0.7	0.5
017.txt	F13_017	F	16	0.1	0.05	0.75	0.8	0.8
020.txt	F13_020	F	22	0.1	0.05	0.95	0.5	0.45
029.txt	F13_029	F	24	0.65	0	0.9	0.65	0.95
033.txt	F13_033	F	19	0.8	0.95	0.65	0.1	0.95
034.txt	F13_034	F	22	0.6	0	0.95	0.65	0.95
037.txt	F13_037	F	16	0.8	0.1	0.85	0.95	0.95
041.txt	F13_041	F	23	0.95	0	0.45	0.45	0.65
051.txt	F13_051	F	16	0.05	0.1	0.75	0.6	0.65
053.txt	F13_053	F	20	0.35	0.1	0.95	0.25	0.55
055.txt	F13_055	F	16	0.1	0.05	0.75	0.75	0.65
056.txt	F13_056	F	21	0.2	0.1	0.95	0.75	0.65
059.txt	F13_059	F	21	0.05	0	0.95	0	0
060.txt	F13_060	F	18	0.05	0	0.95	0.55	0.95
061.txt	F13_061	F	28	0.1	0.15	0.95	0	0
064.txt	F13_064	F	23	0.1	0.25	0.8	0	0.7
066.txt	F13_066	F	18	0.1	0	0.9	0	0
068.txt	F13_068	F	22	0.1	0	0.95	0.7	0.7
070.txt	F13_070	F	16	0.15	0.25	0.95	0	0.85
076.txt	F13_076	F	21	0.1	0.15	0.9	0.6	0.75
078.txt	F13_078	F	17	0.05	0.05	0.75	0.7	0.8
079.txt	F13_079	F	17	0.1	0.1	0.8	0	0.6
103.txt	S14_003	F	17	0.65	0.05	0.95	0.95	0.75
107.txt	S14_007	F	27	0.05	0.1	0.9	0.65	0.65
110.txt	S14_010	F	20	0.35	0.1	0.9	0.6	0.75
111.txt	S14_011	F	27	0.4	0	0.55	0.95	0.65
112.txt	S14_012	F	17	0.4	0.05	0.95	0.75	0.95
114.txt	S14_014	F	18	0.05	0	0.95	0	0.7
123.txt	S14_023	F	16	0.1	0.05	0.7	0.7	0.8
141.txt	S14_041	F	20	0.05	0.15	0.8	0.6	0.65
		n	44	44	44	44	44	44
		mean	20.2045	0.256818	0.0965909	0.827273	0.455682	0.639773
		SD	3.70781	0.26711	0.15826	0.186602	0.337607	0.282756
		SEM	0.558974	0.0402684	0.0238586	0.0281313	0.0508962	0.0426271
